# Supplementary material for: N-(3,4-Dimethyl­phen­yl)succinamic acid
Source: Acta Crystallogr Sect E Struct Rep Online. 2010 Jan 23;66(Pt 2):o436. doi: 10.1107/S1600536810002084 (PMC2979820; doi:10.1107/S1600536810002084)
Supplement: Supplementary file 2 [file e-66-0o436-Isup2.hkl]

# 
# h,k,l, Fc-squared, Fo-squared, sigma(Fo-squared) and status flag 
# 
data_I
_shelx_title ' ASE12 P-1' 
_shelx_refln_list_code          4 
_shelx_F_calc_maximum      143.83 
_exptl_crystal_F_000       472.00 
_reflns_d_resolution_high  0.8000 
 
loop_ 
 _symmetry_equiv_pos_as_xyz 
 'x, y, z' 
 '-x, -y, -z' 
 
_cell_length_a     9.7360 
_cell_length_b     9.9190 
_cell_length_c    12.6010 
_cell_angle_alpha 106.420 
_cell_angle_beta  100.980 
_cell_angle_gamma  99.810 
 
_shelx_F_squared_multiplier     1.000 
 
loop_ 
 _refln_index_h 
 _refln_index_k 
 _refln_index_l 
 _refln_F_squared_calc 
 _refln_F_squared_meas 
 _refln_F_squared_sigma 
 _refln_observed_status 
   2   0   0     7274.72     7296.12     70.04 o 
   3   0   0        0.33        0.22      0.46 o 
   4   0   0      316.02      314.66      4.49 o 
   5   0   0       21.86       17.66      0.76 o 
   6   0   0       30.50       31.00      0.98 o 
   7   0   0       17.82       16.26      1.30 o 
   8   0   0       17.83       19.36      1.45 o 
   9   0   0       10.55        8.79      1.84 o 
  10   0   0        6.37        6.63      1.49 o 
  11   0   0        0.00       -2.06      2.46 o 
 -11   1   0       18.17       15.47      3.25 o 
 -10   1   0        3.60        0.32      1.42 o 
  -9   1   0        3.46        2.55      1.38 o 
  -8   1   0       25.51       26.04      1.58 o 
  -7   1   0        0.16       -0.11      1.14 o 
  -6   1   0      414.75      464.03      4.68 o 
  -5   1   0      574.97      641.19     10.58 o 
  -4   1   0      161.68      157.31      2.34 o 
  -3   1   0     4493.91     4497.01     13.40 o 
  -2   1   0      552.99      596.45      4.41 o 
   1   1   0        3.56       14.41      0.76 o 
   2   1   0     3781.63     3536.54      5.46 o 
   3   1   0      333.89      327.78      8.33 o 
   4   1   0      109.95      116.82      2.17 o 
   5   1   0       27.61       34.61      0.89 o 
   6   1   0      230.36      241.31      2.06 o 
   7   1   0        6.28        6.79      1.17 o 
   8   1   0      162.88      172.32      2.97 o 
   9   1   0       22.23       19.93      2.54 o 
  10   1   0       12.47       11.51      2.65 o 
  11   1   0        0.04       -2.19      2.56 o 
 -11   2   0       20.01       20.33      2.16 o 
 -10   2   0      129.05      126.28      2.92 o 
  -9   2   0        3.00        2.04      1.41 o 
  -8   2   0       38.11       37.37      2.18 o 
  -7   2   0        7.57        7.60      1.86 o 
  -6   2   0       41.99       53.59      1.40 o 
  -5   2   0        8.68        8.29      0.53 o 
  -4   2   0     3403.01     3603.86      8.19 o 
  -3   2   0      167.64      162.45      1.18 o 
  -2   2   0     9869.10     9758.74     39.65 o 
  -1   2   0       80.79       89.69      1.05 o 
   0   2   0      200.06      184.90      4.78 o 
   1   2   0        0.88        2.04      1.45 o 
   2   2   0     8956.21     8828.99     64.83 o 
   3   2   0       46.72       58.88      1.14 o 
   4   2   0     1269.68     1285.55     31.02 o 
   5   2   0       21.58       22.24      1.15 o 
   6   2   0      286.16      246.42      2.72 o 
   7   2   0        2.12        0.14      1.24 o 
   8   2   0       32.72       29.50      2.69 o 
   9   2   0       42.82       37.96      2.98 o 
  10   2   0        0.79        2.28      2.36 o 
 -11   3   0       43.96       45.46      2.17 o 
 -10   3   0      200.61      195.69      4.30 o 
  -9   3   0       18.83       17.31      1.67 o 
  -8   3   0        4.20        5.30      2.24 o 
  -7   3   0      353.88      366.32      5.34 o 
  -6   3   0      326.51      326.27      8.46 o 
  -5   3   0     1825.91     1889.14      7.50 o 
  -4   3   0      544.88      598.65      3.46 o 
  -3   3   0      166.49      167.45      3.53 o 
  -2   3   0     1798.29     1912.07     18.29 o 
  -1   3   0      717.45      711.05      3.04 o 
   0   3   0      622.69      625.63      9.75 o 
   1   3   0       18.64       18.72      1.33 o 
   2   3   0       49.17       33.08      1.57 o 
   3   3   0        0.33       -0.08      0.85 o 
   4   3   0     1082.28     1067.66      4.52 o 
   5   3   0       16.97       20.45      1.16 o 
   6   3   0      118.28      116.58      2.06 o 
   7   3   0        0.08       -0.82      2.07 o 
   8   3   0        1.46        2.16      2.28 o 
   9   3   0        2.70        1.52      2.38 o 
  10   3   0       14.83       15.89      2.67 o 
 -11   4   0       10.50       11.50      1.89 o 
 -10   4   0       18.28       10.84      2.73 o 
  -9   4   0       49.49       43.86      3.04 o 
  -8   4   0       11.43        9.30      2.46 o 
  -7   4   0        7.20        9.86      2.35 o 
  -6   4   0      436.81      419.44      5.58 o 
  -5   4   0        6.87        6.99      0.93 o 
  -4   4   0      425.96      452.02      2.67 o 
  -3   4   0       35.22       45.17      1.43 o 
  -2   4   0       72.42       71.55      0.92 o 
  -1   4   0        7.93        6.36      0.58 o 
   0   4   0       16.41       28.24      5.66 o 
   1   4   0        2.21        3.63      0.82 o 
   2   4   0       59.18       71.33      2.20 o 
   3   4   0        3.26        4.50      1.54 o 
   4   4   0       78.92       72.10      2.55 o 
   5   4   0       37.34       39.76      3.75 o 
   6   4   0     1149.98     1167.38      9.08 o 
   7   4   0      105.50      115.19      3.73 o 
   8   4   0        2.05        7.01      2.30 o 
   9   4   0       55.38       63.46      3.37 o 
 -11   5   0       16.02       10.31      3.02 o 
 -10   5   0       50.84       41.07      3.43 o 
  -9   5   0       96.31       82.62      3.76 o 
  -8   5   0       36.81       40.22      2.93 o 
  -7   5   0      115.14      130.07      4.01 o 
  -6   5   0        7.96        6.50      1.07 o 
  -5   5   0       17.72       18.87      1.21 o 
  -4   5   0       77.73       76.58      2.67 o 
  -3   5   0      104.53      109.85      1.20 o 
  -2   5   0      257.07      272.75      1.85 o 
  -1   5   0       80.98       85.23      1.19 o 
   0   5   0     1603.10     1525.50      8.57 o 
   1   5   0       33.83       38.65      1.25 o 
   2   5   0      111.92       96.20      2.68 o 
   3   5   0       24.55       23.22      2.00 o 
   4   5   0      417.02      397.88      5.21 o 
   5   5   0        2.38       -0.06      2.17 o 
   6   5   0      232.06      246.17      4.93 o 
   7   5   0       15.23       14.84      2.67 o 
   8   5   0        1.66        4.01      2.68 o 
   9   5   0        5.68        4.95      2.76 o 
 -11   6   0       22.52       18.29      2.99 o 
 -10   6   0       23.79       25.08      3.12 o 
  -9   6   0        5.27        5.95      2.85 o 
  -8   6   0       39.73       50.36      3.38 o 
  -7   6   0       53.19       50.39      3.19 o 
  -6   6   0       69.64       66.95      1.93 o 
  -5   6   0        1.31        1.45      1.18 o 
  -4   6   0      338.59      346.46      3.82 o 
  -3   6   0        4.34        3.62      1.20 o 
  -2   6   0       46.96       44.56      1.04 o 
  -1   6   0        7.65        7.74      0.78 o 
   0   6   0       28.23       27.93      1.36 o 
   1   6   0      110.70      103.27      1.56 o 
   2   6   0      495.46      517.33      7.34 o 
   3   6   0      109.28      104.15      2.25 o 
   4   6   0       46.97       52.91      3.08 o 
   5   6   0        6.62        6.86      2.43 o 
   6   6   0        0.05       -0.90      2.41 o 
   7   6   0       10.69       10.04      2.71 o 
   8   6   0       91.73       95.80      4.15 o 
 -11   7   0        2.24        0.11      3.01 o 
 -10   7   0        3.72        2.33      2.62 o 
  -9   7   0        0.28        2.41      2.85 o 
  -8   7   0      133.46      130.88      4.41 o 
  -7   7   0       45.47       42.02      3.04 o 
  -6   7   0        8.57        5.94      1.33 o 
  -5   7   0        6.45        5.96      1.43 o 
  -4   7   0      101.01      104.12      2.31 o 
  -3   7   0       20.56       17.50      1.50 o 
  -2   7   0      106.91       94.52      2.10 o 
  -1   7   0       12.18       12.38      0.96 o 
   0   7   0       26.53       26.83      1.51 o 
   1   7   0       27.71       22.88      2.15 o 
   2   7   0      182.45      169.53      3.20 o 
   3   7   0       14.42       12.75      1.64 o 
   4   7   0       59.44       62.27      2.20 o 
   5   7   0        0.82        2.40      2.54 o 
   6   7   0       52.06       64.28      3.52 o 
   7   7   0        0.38        0.76      2.79 o 
 -10   8   0       21.93       27.59      3.44 o 
  -9   8   0        2.22        8.44      3.12 o 
  -8   8   0       97.37      109.03      4.33 o 
  -7   8   0        2.02       -0.78      2.47 o 
  -6   8   0        0.17       -0.43      1.37 o 
  -5   8   0       37.93       40.14      3.47 o 
  -4   8   0       11.14        9.21      1.60 o 
  -3   8   0       15.26       13.17      1.62 o 
  -2   8   0        7.52        4.68      1.43 o 
  -1   8   0      205.65      198.54      2.29 o 
   0   8   0       80.32       82.69      2.48 o 
   1   8   0       16.22       18.75      2.50 o 
   2   8   0        0.76        0.19      1.55 o 
   3   8   0       90.55      100.59      2.60 o 
   4   8   0       30.32       28.36      2.95 o 
   5   8   0       13.02       10.78      2.84 o 
   6   8   0        0.20       -0.88      2.82 o 
  -9   9   0       17.85       25.98      3.35 o 
  -8   9   0      121.84      137.16      5.03 o 
  -7   9   0        1.43       -0.82      2.45 o 
  -6   9   0        3.71        1.93      1.48 o 
  -5   9   0        0.42       -1.57      1.57 o 
  -4   9   0        0.85        0.87      1.75 o 
  -3   9   0        7.70        4.95      1.84 o 
  -2   9   0        0.54       -1.22      1.65 o 
  -1   9   0       36.15       38.16      1.98 o 
   0   9   0        0.95        0.30      1.47 o 
   1   9   0       17.82       15.80      2.17 o 
   2   9   0       66.76       65.19      3.61 o 
   3   9   0        0.34        0.57      1.74 o 
   4   9   0        0.18       -2.48      2.48 o 
   5   9   0        0.75       -0.86      2.61 o 
  -8  10   0        0.28        1.81      2.89 o 
  -7  10   0        5.01        1.12      2.97 o 
  -6  10   0        0.34       -1.47      1.47 o 
  -5  10   0       15.77       15.81      2.00 o 
  -4  10   0        2.96        7.86      1.88 o 
  -3  10   0       67.33       68.62      2.67 o 
  -2  10   0       65.70       68.78      2.58 o 
  -1  10   0       34.35       36.35      3.20 o 
   0  10   0       20.11       19.09      2.81 o 
   1  10   0      137.65      149.24      3.19 o 
   2  10   0       71.52       74.27      2.55 o 
   3  10   0       48.00       44.01      2.25 o 
  -7  11   0        2.38       -3.18      3.18 o 
  -6  11   0       27.85       30.66      2.09 o 
  -5  11   0       10.53       11.33      5.72 o 
  -4  11   0       11.52       16.49      2.04 o 
  -3  11   0        1.55        5.24      2.73 o 
  -2  11   0       27.98       29.83      3.49 o 
  -1  11   0       17.59       17.79      3.03 o 
   0  11   0       27.05       30.31      3.73 o 
   1  11   0        9.82        8.81      2.92 o 
   2 -12   1       16.57       10.08      3.14 o 
   3 -12   1       22.41        9.92      3.08 o 
   4 -12   1       11.40        8.73      2.48 o 
  -2 -11   1        9.48       14.09      3.32 o 
  -1 -11   1        5.00        8.90      3.19 o 
   0 -11   1        5.02        5.42      2.91 o 
   1 -11   1        2.33        6.31      3.04 o 
   2 -11   1      108.22      108.01      4.40 o 
   3 -11   1       11.52        7.63      2.86 o 
   4 -11   1        1.74       -0.83      1.85 o 
   5 -11   1        0.85        0.75      3.37 o 
   6 -11   1        0.83       -1.47      1.47 o 
   7 -11   1        2.42       -2.82      2.82 o 
  -4 -10   1        0.19       -2.37      2.63 o 
  -3 -10   1       72.54       83.60      4.20 o 
  -2 -10   1        0.59       -1.69      2.61 o 
  -1 -10   1       57.84       58.14      3.68 o 
   0 -10   1        0.12        0.81      2.53 o 
   1 -10   1        0.47       -0.15      2.40 o 
   2 -10   1        4.58        4.38      2.92 o 
   3 -10   1       22.98       22.86      1.99 o 
   4 -10   1        0.05       -1.32      2.10 o 
   5 -10   1        1.62        0.33      1.58 o 
   6 -10   1        3.43       -0.81      1.61 o 
   7 -10   1       21.33       16.72      3.22 o 
   8 -10   1        9.27        7.46      3.29 o 
  -5  -9   1        0.96       -1.70      2.62 o 
  -4  -9   1        1.70        0.04      2.52 o 
  -3  -9   1        5.88        4.70      1.72 o 
  -2  -9   1      110.75      117.36      4.07 o 
  -1  -9   1        1.72        0.55      2.21 o 
   0  -9   1      136.62      129.76      4.11 o 
   1  -9   1        0.75       -1.51      2.38 o 
   2  -9   1       38.28       38.56      1.98 o 
   3  -9   1       20.71       20.44      1.82 o 
   4  -9   1       60.99       51.97      4.27 o 
   5  -9   1       14.48        9.21      1.61 o 
   6  -9   1       15.56       15.44      1.85 o 
   7  -9   1        0.01        0.51      2.68 o 
   8  -9   1       53.43       56.54      3.98 o 
   9  -9   1       44.21       56.33      3.93 o 
  -7  -8   1        0.22        1.88      3.15 o 
  -6  -8   1        1.97        3.56      2.72 o 
  -5  -8   1       16.71       20.21      2.90 o 
  -4  -8   1      100.50       91.80      3.76 o 
  -3  -8   1        8.35       10.29      1.68 o 
  -2  -8   1       58.57       55.02      2.13 o 
  -1  -8   1       21.95       18.86      2.36 o 
   0  -8   1        1.98        3.59      1.78 o 
   1  -8   1        0.38        0.27      1.28 o 
   2  -8   1        0.00       -0.95      1.31 o 
   3  -8   1        2.89        2.59      1.40 o 
   4  -8   1        1.23        0.08      1.44 o 
   5  -8   1       23.15       20.72      1.66 o 
   6  -8   1      113.85      101.85      2.51 o 
   7  -8   1        1.35        4.69      2.31 o 
   8  -8   1       17.28       25.40      3.22 o 
   9  -8   1       39.68       42.85      3.78 o 
  10  -8   1        0.28       -3.03      3.03 o 
  -8  -7   1       51.86       53.55      3.83 o 
  -7  -7   1        1.17        0.27      2.50 o 
  -6  -7   1        0.63        1.56      2.47 o 
  -5  -7   1        3.46        3.87      2.43 o 
  -4  -7   1      250.91      242.20      8.24 o 
  -3  -7   1        2.81        4.06      1.70 o 
  -2  -7   1       43.55       39.35      1.78 o 
  -1  -7   1       16.50       14.59      1.09 o 
   0  -7   1       84.65       91.37      2.11 o 
   1  -7   1        0.99        0.49      1.18 o 
   2  -7   1      315.73      328.61      5.71 o 
   3  -7   1       12.18       12.21      2.04 o 
   4  -7   1        8.00        4.94      1.35 o 
   5  -7   1      103.17      105.47      2.37 o 
   6  -7   1       12.26       12.94      1.46 o 
   7  -7   1       10.08       10.38      2.49 o 
   8  -7   1       99.73       92.46      4.14 o 
   9  -7   1       19.44       15.19      2.78 o 
  10  -7   1       71.32       73.55      4.00 o 
  -8  -6   1        0.28       -2.46      2.69 o 
  -7  -6   1        3.82        2.65      2.55 o 
  -6  -6   1        0.35       -0.81      2.37 o 
  -5  -6   1       47.53       43.85      3.00 o 
  -4  -6   1       20.58       19.82      1.50 o 
  -3  -6   1        8.51        9.76      1.33 o 
  -2  -6   1     1098.93     1056.69      4.88 o 
  -1  -6   1       72.46       81.47      1.72 o 
   0  -6   1      702.81      703.66     17.71 o 
   1  -6   1       12.77       11.12      1.06 o 
   2  -6   1        0.01        0.36      0.61 o 
   3  -6   1        1.71        1.46      1.15 o 
   4  -6   1       65.49       61.44      1.79 o 
   5  -6   1        2.35        3.00      1.14 o 
   6  -6   1       59.17       53.49      1.78 o 
   7  -6   1        0.07        2.44      2.22 o 
   8  -6   1       18.45       22.76      2.99 o 
   9  -6   1        1.86        2.48      2.45 o 
  10  -6   1        5.04        7.36      2.87 o 
  11  -6   1        6.82        4.14      2.52 o 
  -9  -5   1        1.49       -0.16      2.74 o 
  -8  -5   1      153.09      146.00      4.48 o 
  -7  -5   1        2.29        0.94      2.48 o 
  -6  -5   1       83.18       79.75      3.52 o 
  -5  -5   1       20.19       22.36      2.45 o 
  -4  -5   1      209.06      212.07      6.90 o 
  -3  -5   1        0.27       -0.12      1.02 o 
  -2  -5   1        3.20        2.29      0.72 o 
  -1  -5   1        0.87       -0.05      0.72 o 
   0  -5   1      518.01      526.49      3.23 o 
   1  -5   1      104.42      117.54      1.77 o 
   2  -5   1      110.75      113.50      1.38 o 
   3  -5   1     1469.23     1495.62     16.25 o 
   4  -5   1      665.40      641.68      7.09 o 
   5  -5   1       26.10       25.23      1.28 o 
   6  -5   1       18.48       18.45      1.28 o 
   7  -5   1      175.86      188.06      4.53 o 
   8  -5   1       28.23       22.54      2.64 o 
   9  -5   1       10.51        4.44      2.65 o 
  10  -5   1       32.64       27.56      3.31 o 
  11  -5   1        3.48        7.80      2.96 o 
 -10  -4   1        0.01        3.34      2.47 o 
  -9  -4   1       33.45       34.89      2.97 o 
  -8  -4   1       50.79       54.81      3.10 o 
  -7  -4   1       38.90       40.57      2.71 o 
  -6  -4   1      428.22      416.42      5.56 o 
  -5  -4   1        0.42        2.96      1.90 o 
  -4  -4   1      286.62      284.25      4.30 o 
  -3  -4   1       14.06       11.75      1.01 o 
  -2  -4   1      120.40       92.47      1.60 o 
  -1  -4   1       56.37       46.55      0.88 o 
   0  -4   1      374.58      376.78      6.02 o 
   1  -4   1       95.28       95.79      1.63 o 
   2  -4   1     4399.02     4452.41     19.28 o 
   3  -4   1        3.99        2.01      0.68 o 
   4  -4   1      272.30      337.33      2.30 o 
   5  -4   1       75.94       74.52      1.34 o 
   6  -4   1        3.36        1.07      2.05 o 
   7  -4   1       34.92       27.86      2.50 o 
   8  -4   1       62.58       56.65      3.10 o 
   9  -4   1        7.04        3.48      2.37 o 
  10  -4   1       18.07       19.49      2.34 o 
  11  -4   1        0.08       -1.33      1.74 o 
 -10  -3   1       49.53       50.18      3.32 o 
  -9  -3   1       18.40       16.78      2.71 o 
  -8  -3   1        4.94        4.42      2.28 o 
  -7  -3   1       13.78        9.96      2.14 o 
  -6  -3   1        7.99        8.77      1.89 o 
  -5  -3   1       16.94       12.69      1.55 o 
  -4  -3   1      939.89      907.23      4.13 o 
  -3  -3   1       66.40       73.67      0.96 o 
  -2  -3   1        7.32       10.19      0.83 o 
  -1  -3   1       67.48       69.24      1.01 o 
   0  -3   1      616.81      572.17      2.06 o 
   1  -3   1     6076.71     5908.70     30.73 o 
   2  -3   1     5211.70     5075.10     25.93 o 
   3  -3   1      280.20      278.57      2.24 o 
   4  -3   1        7.22        5.19      0.62 o 
   5  -3   1     1113.77     1180.10     12.61 o 
   6  -3   1      296.46      338.25      4.88 o 
   7  -3   1      235.82      257.99      4.69 o 
   8  -3   1       68.73       54.00      2.91 o 
   9  -3   1        7.52        5.40      1.53 o 
  10  -3   1        3.41        3.12      1.78 o 
  11  -3   1        3.14        2.33      1.51 o 
 -11  -2   1       19.14       13.13      2.66 o 
 -10  -2   1        0.51       -1.12      2.45 o 
  -9  -2   1        0.53       -1.38      2.26 o 
  -8  -2   1       33.25       22.47      2.50 o 
  -7  -2   1        0.40       -0.17      1.54 o 
  -6  -2   1       28.19       22.63      0.95 o 
  -5  -2   1       10.80       14.25      1.00 o 
  -4  -2   1       22.11       13.61      0.85 o 
  -3  -2   1        0.26        0.14      0.46 o 
  -2  -2   1       63.22       49.24      2.13 o 
  -1  -2   1        0.23        2.70      1.49 o 
   0  -2   1     3167.75     3186.37     31.00 o 
   1  -2   1      104.58       97.60      1.08 o 
   2  -2   1    14618.20    13793.98     43.60 o 
   3  -2   1      335.38      334.43      1.79 o 
   4  -2   1     1653.34     1734.47      8.44 o 
   5  -2   1      140.25      141.04      2.49 o 
   6  -2   1      111.85      120.31      3.07 o 
   7  -2   1        6.05        3.35      1.25 o 
   8  -2   1        0.19       -0.08      1.32 o 
   9  -2   1        5.56        3.13      1.51 o 
  10  -2   1        2.12       -0.47      1.51 o 
  11  -2   1        1.36       -0.78      1.45 o 
 -11  -1   1        6.35        0.52      2.53 o 
 -10  -1   1        0.51        0.07      2.38 o 
  -9  -1   1       26.43       25.40      2.70 o 
  -8  -1   1       37.05       29.92      1.54 o 
  -7  -1   1       21.72       22.65      2.94 o 
  -6  -1   1      344.09      320.39      2.36 o 
  -5  -1   1        3.75        5.73      0.67 o 
  -4  -1   1       94.54      128.69      1.28 o 
  -3  -1   1      565.42      578.23      2.61 o 
  -2  -1   1     9735.39     9566.32     13.45 o 
  -1  -1   1       32.01       33.95      0.85 o 
   1  -1   1        1.77        3.87      0.96 o 
   2  -1   1     5138.25     5158.58      7.89 o 
   3  -1   1     1437.16     1420.03      3.81 o 
   4  -1   1      579.41      536.12      7.31 o 
   5  -1   1      360.49      379.36      4.54 o 
   6  -1   1      131.42      122.75      2.13 o 
   7  -1   1       19.67       16.50      1.33 o 
   8  -1   1       13.33       11.31      1.42 o 
   9  -1   1        4.88        4.81      1.38 o 
  10  -1   1       12.78        8.70      1.54 o 
  11  -1   1        5.12        4.81      1.51 o 
 -11   0   1        1.38        1.89      2.33 o 
 -10   0   1      170.57      163.18      4.58 o 
  -9   0   1        5.81        3.24      1.57 o 
  -8   0   1      241.70      241.14      3.10 o 
  -7   0   1        0.41       -0.30      1.08 o 
  -6   0   1      398.73      463.62      2.79 o 
  -5   0   1       15.83       18.98      1.43 o 
  -4   0   1     1237.07     1227.91      8.80 o 
  -3   0   1       27.47       25.26      0.59 o 
  -2   0   1     6489.07     6223.64     20.37 o 
   1   0   1       24.61       24.61      0.84 o 
   2   0   1       68.78       66.01      1.46 o 
   3   0   1       57.06       55.04      1.07 o 
   4   0   1       51.88       52.37      0.83 o 
   5   0   1        0.30        1.29      0.56 o 
   6   0   1      189.39      178.21      2.41 o 
   7   0   1       14.30       14.38      1.52 o 
   8   0   1        2.00        1.74      1.28 o 
   9   0   1        0.13        1.54      1.38 o 
  10   0   1        2.85        2.81      1.46 o 
  11   0   1       19.17       21.89      2.96 o 
 -11   1   1        5.41        3.44      2.21 o 
 -10   1   1       28.88       23.43      1.79 o 
  -9   1   1        4.55        5.34      1.44 o 
  -8   1   1       45.35       38.50      1.79 o 
  -7   1   1        0.86        0.32      1.09 o 
  -6   1   1      404.25      454.14      6.03 o 
  -5   1   1     1062.81     1154.66      9.85 o 
  -4   1   1     1162.58     1267.04      3.76 o 
  -3   1   1     3906.26     3899.40     12.77 o 
  -2   1   1       39.39       27.08      1.53 o 
  -1   1   1       56.82       52.93      1.64 o 
   0   1   1      142.25      148.16      1.40 o 
   1   1   1        9.29       13.99      0.58 o 
   2   1   1     3107.99     3062.36     19.32 o 
   3   1   1       19.82       15.90      1.56 o 
   4   1   1       21.78       35.36      2.63 o 
   5   1   1        3.56        4.34      1.72 o 
   6   1   1      134.62      137.60      2.15 o 
   7   1   1        0.06       -0.30      1.66 o 
   8   1   1      262.72      255.71      6.41 o 
   9   1   1       15.05       15.29      3.42 o 
  10   1   1       20.81       18.32      2.74 o 
  11   1   1        0.28       -1.79      2.46 o 
 -12   2   1      116.49      123.16      4.69 o 
 -11   2   1        0.20       -0.27      2.58 o 
 -10   2   1       14.40       12.80      1.86 o 
  -9   2   1       16.73       15.74      1.65 o 
  -8   2   1      207.30      202.87      5.48 o 
  -7   2   1       13.33       12.15      1.84 o 
  -6   2   1      769.87      792.60      4.40 o 
  -5   2   1        8.92       12.47      0.51 o 
  -4   2   1     1839.22     1914.37     12.77 o 
  -3   2   1      192.93      188.51      2.34 o 
  -2   2   1     2336.23     2342.60      5.33 o 
  -1   2   1       11.08       10.57      0.61 o 
   0   2   1     2134.82     2096.52     21.13 o 
   1   2   1        0.02        0.28      0.87 o 
   2   2   1    10760.88    10866.31     45.66 o 
   3   2   1       68.54       72.63      1.30 o 
   4   2   1      379.13      355.89      5.40 o 
   5   2   1       25.56       20.85      1.20 o 
   6   2   1        0.11       -0.68      1.13 o 
   7   2   1        5.20        2.25      1.34 o 
   8   2   1      110.02      107.88      2.42 o 
   9   2   1       97.30      102.33      3.79 o 
  10   2   1       42.17       39.60      3.21 o 
 -12   3   1        1.85        1.67      2.47 o 
 -11   3   1        9.10        8.38      1.72 o 
 -10   3   1      268.57      267.16      8.58 o 
  -9   3   1        1.47        1.37      2.13 o 
  -8   3   1       36.23       33.62      2.63 o 
  -7   3   1      515.45      524.69     12.46 o 
  -6   3   1       19.79       14.29      1.09 o 
  -5   3   1      915.86      930.19      6.09 o 
  -4   3   1      578.61      593.73      4.22 o 
  -3   3   1       57.80       58.83      1.28 o 
  -2   3   1     2043.85     2110.37      4.81 o 
  -1   3   1        5.76        5.37      0.63 o 
   0   3   1     1215.55     1233.12      8.39 o 
   1   3   1        0.34        1.43      0.94 o 
   2   3   1       92.15      115.52      2.30 o 
   3   3   1        1.83        1.07      0.92 o 
   4   3   1     1368.94     1468.54      9.96 o 
   5   3   1        0.00        0.63      1.02 o 
   6   3   1      431.34      419.60     11.79 o 
   7   3   1       24.72       27.62      1.65 o 
   8   3   1      457.81      459.20      6.46 o 
   9   3   1        2.47        5.04      2.34 o 
  10   3   1       20.67       22.20      2.80 o 
 -11   4   1        7.56        3.50      1.68 o 
 -10   4   1       13.82        8.59      2.63 o 
  -9   4   1        0.93        2.46      2.46 o 
  -8   4   1      263.16      265.88      5.24 o 
  -7   4   1        4.52        5.03      1.19 o 
  -6   4   1        0.46        0.79      1.96 o 
  -5   4   1        0.26        0.61      0.92 o 
  -4   4   1       99.75       94.77      1.59 o 
  -3   4   1       20.04       16.96      0.67 o 
  -2   4   1       33.34       36.18      0.94 o 
  -1   4   1       19.22       21.57      1.28 o 
   0   4   1       15.91       13.04      0.86 o 
   1   4   1       14.45       13.93      1.52 o 
   2   4   1      223.08      229.48      3.30 o 
   3   4   1        5.67        4.78      1.54 o 
   4   4   1       79.52       73.11      2.64 o 
   5   4   1       27.26       28.43      1.54 o 
   6   4   1      416.26      438.97      5.98 o 
   7   4   1       89.59      102.64      3.65 o 
   8   4   1       38.02       43.11      3.10 o 
   9   4   1       50.83       60.52      3.53 o 
 -11   5   1       36.61       36.60      3.38 o 
 -10   5   1      130.88      126.72      4.52 o 
  -9   5   1      177.10      181.60      4.99 o 
  -8   5   1      446.35      460.43      6.90 o 
  -7   5   1      171.86      165.97      4.41 o 
  -6   5   1        0.52        0.31      1.69 o 
  -5   5   1        2.77        1.94      1.05 o 
  -4   5   1       30.17       35.53      1.42 o 
  -3   5   1       44.10       46.99      0.98 o 
  -2   5   1      637.02      672.09      3.51 o 
  -1   5   1        0.29        1.07      0.79 o 
   0   5   1     1613.76     1624.17      5.70 o 
   1   5   1       11.06        8.73      1.08 o 
   2   5   1       61.97       66.39      2.41 o 
   3   5   1        1.06        0.43      1.84 o 
   4   5   1      863.89      807.99      7.18 o 
   5   5   1       10.10        9.91      2.38 o 
   6   5   1      386.33      374.52      5.81 o 
   7   5   1        0.02       -1.23      2.32 o 
   8   5   1       15.60       21.95      3.00 o 
   9   5   1        0.03       -0.96      2.77 o 
 -11   6   1       13.23       11.07      3.06 o 
 -10   6   1      150.31      147.14      4.92 o 
  -9   6   1        1.37        3.01      2.41 o 
  -8   6   1       35.67       32.25      3.03 o 
  -7   6   1       11.70        9.48      2.65 o 
  -6   6   1      344.52      359.60      5.87 o 
  -5   6   1        2.57        3.43      1.24 o 
  -4   6   1      207.32      208.35      3.88 o 
  -3   6   1       49.90       49.84      1.14 o 
  -2   6   1      178.68      176.26      2.27 o 
  -1   6   1       97.61      101.77      1.78 o 
   0   6   1       75.07       68.30      1.61 o 
   1   6   1      248.80      252.38      5.96 o 
   2   6   1        8.36       10.56      1.32 o 
   3   6   1        1.92       -0.26      2.22 o 
   4   6   1        0.03       -0.11      2.34 o 
   5   6   1        1.34        0.97      2.40 o 
   6   6   1        5.71        6.87      2.39 o 
   7   6   1       29.09       24.46      2.89 o 
   8   6   1      132.46      141.54      4.67 o 
 -11   7   1       33.21       37.41      3.63 o 
 -10   7   1       48.53       58.82      4.02 o 
  -9   7   1        0.10        3.09      2.80 o 
  -8   7   1        0.00       -2.62      2.62 o 
  -7   7   1        2.68        0.35      2.58 o 
  -6   7   1       20.03       20.69      1.72 o 
  -5   7   1       50.41       47.86      3.13 o 
  -4   7   1      240.58      230.35      4.71 o 
  -3   7   1        0.16       -0.09      1.36 o 
  -2   7   1        2.61        2.30      0.87 o 
  -1   7   1        6.45        7.41      0.98 o 
   0   7   1      198.68      188.42      3.30 o 
   1   7   1       16.81       15.11      1.37 o 
   2   7   1     1070.23     1104.65     18.17 o 
   3   7   1        4.38        2.29      2.32 o 
   4   7   1      567.84      564.26      7.10 o 
   5   7   1        0.34        2.83      2.43 o 
   6   7   1        4.85        4.55      2.69 o 
   7   7   1        2.98        6.46      2.81 o 
 -10   8   1      110.33      142.15      5.30 o 
  -9   8   1        5.91        7.04      3.01 o 
  -8   8   1        2.58        2.96      2.44 o 
  -7   8   1       45.03       46.86      3.25 o 
  -6   8   1        0.94        4.94      1.59 o 
  -5   8   1       14.05       14.20      1.67 o 
  -4   8   1       14.21       11.49      1.71 o 
  -3   8   1      200.32      193.92      3.72 o 
  -2   8   1       11.30       13.03      1.66 o 
  -1   8   1      384.60      400.61      3.18 o 
   0   8   1        0.38        0.33      1.17 o 
   1   8   1       11.45        9.80      1.23 o 
   2   8   1       10.06       11.42      1.36 o 
   3   8   1       68.92       69.42      2.40 o 
   4   8   1        6.90        3.28      2.38 o 
   5   8   1        0.57        0.83      2.49 o 
   6   8   1        0.07       -2.76      2.76 o 
  -9   9   1       31.03       35.52      3.89 o 
  -8   9   1        4.64        4.57      2.77 o 
  -7   9   1       37.85       35.46      3.27 o 
  -6   9   1        7.01        8.44      2.67 o 
  -5   9   1        0.61        4.43      1.69 o 
  -4   9   1        4.91        1.96      1.99 o 
  -3   9   1       48.40       50.44      3.12 o 
  -2   9   1       64.82       65.99      2.38 o 
  -1   9   1        1.33        3.85      1.73 o 
   0   9   1      225.08      225.82      2.76 o 
   1   9   1        0.00        1.15      1.47 o 
   2   9   1       90.43       86.32      2.57 o 
   3   9   1        7.24        5.53      1.41 o 
   4   9   1        6.44        1.33      1.73 o 
  -8  10   1       29.73       24.05      3.63 o 
  -7  10   1       41.51       40.30      3.51 o 
  -6  10   1       26.40       27.73      4.37 o 
  -5  10   1       56.11       55.88      2.53 o 
  -4  10   1      133.42      130.79      7.37 o 
  -3  10   1      220.96      217.77      8.35 o 
  -2  10   1       20.64       20.57      2.14 o 
  -1  10   1        3.20        5.34      2.79 o 
   0  10   1      129.58      141.73      4.90 o 
   1  10   1       38.27       39.57      2.17 o 
   2  10   1        0.17       -0.53      1.68 o 
   3  10   1        4.78        3.88      1.81 o 
  -6  11   1        3.94        3.07      2.92 o 
  -5  11   1        7.77       14.78      2.08 o 
  -4  11   1       13.32       14.56      2.51 o 
  -3  11   1        8.93        5.77      2.31 o 
  -2  11   1        1.44        1.07      2.70 o 
  -1  11   1        7.08        4.27      2.78 o 
   0  11   1        1.15       -1.70      3.00 o 
   1 -12   2        0.73       -0.69      2.55 o 
   2 -12   2        6.06        4.68      2.78 o 
   3 -12   2        2.75        2.68      2.16 o 
   4 -12   2        3.10       -0.89      2.11 o 
  -2 -11   2        8.45        4.51      2.73 o 
  -1 -11   2        3.13        0.53      2.64 o 
   0 -11   2        0.01       -3.04      3.04 o 
   1 -11   2        0.00       -3.01      3.01 o 
   2 -11   2        3.99       -0.67      2.52 o 
   3 -11   2        0.05       -0.40      2.31 o 
   4 -11   2        0.95       -2.11      2.11 o 
   5 -11   2        0.05       -2.49      2.49 o 
   6 -11   2        0.01       -2.26      2.26 o 
   7 -11   2        2.70        2.25      2.20 o 
  -4 -10   2        5.83        3.38      2.66 o 
  -3 -10   2       42.56       45.42      5.74 o 
  -2 -10   2        0.32        2.57      2.68 o 
  -1 -10   2       20.81       22.11      3.14 o 
   0 -10   2        0.55       -0.44      2.30 o 
   1 -10   2        0.03       -0.85      2.49 o 
   3 -10   2        0.14       -2.07      2.07 o 
   4 -10   2       12.65       10.10      1.72 o 
   5 -10   2        9.29        7.76      1.71 o 
   6 -10   2        2.20       -0.96      1.55 o 
   7 -10   2       12.06       13.69      3.05 o 
   8 -10   2       15.09       21.07      3.41 o 
  -6  -9   2       19.22       26.50      3.32 o 
  -5  -9   2        5.96        4.71      2.73 o 
  -4  -9   2       16.42       17.42      2.72 o 
  -3  -9   2        0.95        1.27      2.24 o 
  -2  -9   2        8.97       10.17      1.80 o 
  -1  -9   2       15.65       15.88      2.47 o 
   0  -9   2       50.27       47.38      3.10 o 
   1  -9   2        8.83        7.97      2.35 o 
   2  -9   2       33.36       35.19      1.79 o 
   3  -9   2        0.33        0.22      1.47 o 
   4  -9   2       81.92       73.48      2.35 o 
   5  -9   2       13.63       12.16      1.69 o 
   6  -9   2       67.00       62.17      2.25 o 
   7  -9   2       72.09       67.91      3.66 o 
   8  -9   2       18.85       14.59      2.93 o 
   9  -9   2        1.67        5.23      3.03 o 
  -7  -8   2       11.97       13.96      2.99 o 
  -6  -8   2       23.37       27.60      3.15 o 
  -5  -8   2        7.45        5.91      2.70 o 
  -4  -8   2        5.47        6.36      2.48 o 
  -3  -8   2        7.89        8.37      1.58 o 
  -2  -8   2       11.64       15.20      1.64 o 
  -1  -8   2        3.73        4.43      2.15 o 
   0  -8   2       21.85       21.30      2.33 o 
   1  -8   2        0.00       -0.04      1.26 o 
   2  -8   2        3.80        2.99      1.29 o 
   3  -8   2        8.78        6.90      1.40 o 
   4  -8   2        4.68        1.71      1.40 o 
   5  -8   2        0.03       -0.61      1.33 o 
   6  -8   2       22.34       17.19      1.65 o 
   7  -8   2       23.50       23.65      2.96 o 
   8  -8   2      100.77      110.52      4.42 o 
   9  -8   2        2.05        1.77      2.90 o 
  10  -8   2       27.67       22.57      3.59 o 
  -8  -7   2        1.31       -0.85      2.68 o 
  -7  -7   2        0.23        1.12      2.51 o 
  -6  -7   2       22.54       25.88      2.87 o 
  -5  -7   2        1.61        0.42      2.37 o 
  -4  -7   2       20.55       18.23      1.70 o 
  -3  -7   2       30.65       32.98      1.76 o 
  -2  -7   2       60.07       58.12      1.91 o 
  -1  -7   2        4.02        2.14      1.33 o 
   0  -7   2      153.79      162.93      2.33 o 
   1  -7   2       42.94       42.83      1.57 o 
   2  -7   2      355.08      357.77      3.44 o 
   3  -7   2      619.69      655.27      7.97 o 
   4  -7   2      580.17      603.50      6.22 o 
   5  -7   2      348.15      361.69      4.23 o 
   6  -7   2       92.87       89.65      5.39 o 
   7  -7   2        3.97        2.16      2.34 o 
   8  -7   2        0.34       -0.71      2.52 o 
   9  -7   2       11.68        7.04      2.71 o 
  10  -7   2        0.08       -1.78      2.70 o 
  -9  -6   2        0.72       -0.53      2.77 o 
  -8  -6   2        0.13       -2.47      2.70 o 
  -7  -6   2       15.37       15.63      2.81 o 
  -6  -6   2      221.80      224.65      4.90 o 
  -5  -6   2        7.38        7.24      2.45 o 
  -4  -6   2        4.57        3.49      1.28 o 
  -3  -6   2        1.21        1.35      1.21 o 
  -2  -6   2      144.33      126.67      4.57 o 
  -1  -6   2       55.86       46.63      1.90 o 
   0  -6   2       86.95       66.34      1.51 o 
   1  -6   2        0.22        0.90      0.94 o 
   2  -6   2       10.39       10.08      1.18 o 
   3  -6   2       14.17       10.58      0.94 o 
   4  -6   2       64.60       56.87      1.33 o 
   5  -6   2        2.01        0.92      1.12 o 
   6  -6   2       66.26       67.30      1.98 o 
   7  -6   2        1.55        0.40      2.25 o 
   8  -6   2       45.44       39.95      3.16 o 
   9  -6   2        8.76        2.63      2.73 o 
  10  -6   2       39.99       42.50      3.34 o 
  11  -6   2       14.60       15.89      3.14 o 
  -9  -5   2        1.87        0.59      2.70 o 
  -8  -5   2       37.41       31.66      3.13 o 
  -7  -5   2       64.57       60.89      3.42 o 
  -6  -5   2      142.71      138.12      4.00 o 
  -5  -5   2        0.02       -0.19      2.08 o 
  -4  -5   2       30.99       30.43      1.37 o 
  -3  -5   2        0.31        0.42      0.96 o 
  -2  -5   2       76.63       76.36      3.54 o 
  -1  -5   2       30.34       30.75      0.88 o 
   0  -5   2      150.27      149.52      1.79 o 
   1  -5   2     1185.18     1307.07     24.62 o 
   2  -5   2        3.35        2.10      0.92 o 
   3  -5   2     1498.30     1526.83      4.81 o 
   4  -5   2      238.87      290.86      6.39 o 
   5  -5   2       19.61       29.38     10.03 o 
   6  -5   2      493.71      477.62      4.36 o 
   7  -5   2      152.38      165.73      4.27 o 
   8  -5   2       35.54       34.22      2.89 o 
   9  -5   2       42.99       36.04      3.04 o 
  10  -5   2       82.34       85.67      4.16 o 
  11  -5   2       20.64       18.73      2.02 o 
 -10  -4   2        0.00        3.32      2.46 o 
  -9  -4   2        5.43        7.71      2.45 o 
  -8  -4   2      167.57      185.98      4.57 o 
  -7  -4   2       26.27       29.90      2.55 o 
  -6  -4   2        2.02        3.51      1.93 o 
  -5  -4   2        0.39        2.64      1.70 o 
  -4  -4   2       66.68       96.18      1.70 o 
  -3  -4   2        0.56        0.19      0.87 o 
  -2  -4   2     3808.32     3721.78     13.78 o 
  -1  -4   2       11.86       10.65      0.64 o 
   0  -4   2     6308.58     5957.31     23.09 o 
   1  -4   2      164.67      177.64      2.75 o 
   2  -4   2       97.38      100.10      1.41 o 
   3  -4   2       39.82       40.51      0.97 o 
   4  -4   2      107.07      141.15      1.61 o 
   5  -4   2        4.89        2.13      0.73 o 
   6  -4   2       75.90      102.21      6.66 o 
   7  -4   2        1.04        0.14      1.99 o 
   8  -4   2       23.92       22.49      2.51 o 
   9  -4   2        4.26        4.03      2.64 o 
  10  -4   2       63.56       68.58      2.48 o 
  11  -4   2        8.72        8.28      2.69 o 
 -10  -3   2        0.39       -0.19      2.34 o 
  -9  -3   2       37.33       33.02      2.96 o 
  -8  -3   2       16.78       17.31      2.46 o 
  -7  -3   2        0.01       -0.82      1.24 o 
  -6  -3   2        0.67       -0.32      1.76 o 
  -5  -3   2        9.28        8.95      1.35 o 
  -4  -3   2      332.91      327.91      4.52 o 
  -3  -3   2        6.29        7.24      0.53 o 
  -2  -3   2        2.03        5.56      0.78 o 
  -1  -3   2      751.56      758.13      3.20 o 
   0  -3   2     1118.52     1163.06      9.00 o 
   1  -3   2     4235.95     4175.41      7.14 o 
   2  -3   2     3972.80     3708.50      5.91 o 
   3  -3   2       54.01       58.06      1.04 o 
   4  -3   2      533.36      512.01      2.97 o 
   5  -3   2       69.13       68.41      1.24 o 
   6  -3   2      448.05      466.16      5.75 o 
   7  -3   2        1.27        0.41      1.87 o 
   8  -3   2      227.06      236.37      4.93 o 
   9  -3   2        1.79        1.88      1.61 o 
  10  -3   2       43.13       40.08      2.16 o 
  11  -3   2        4.10        2.35      1.60 o 
 -11  -2   2        2.03        1.92      2.46 o 
 -10  -2   2       24.61       21.25      2.78 o 
  -9  -2   2       24.48       16.90      2.56 o 
  -8  -2   2        0.19       -0.87      2.11 o 
  -7  -2   2        9.00        7.21      1.23 o 
  -6  -2   2        0.61        0.05      0.73 o 
  -5  -2   2       21.39       19.86      0.83 o 
  -4  -2   2     2529.77     2722.47     19.22 o 
  -3  -2   2        4.01        4.41      0.41 o 
  -2  -2   2     3532.78     3346.57      5.75 o 
  -1  -2   2      114.80      104.02      0.84 o 
   0  -2   2    20686.35    18854.55    380.11 o 
   1  -2   2       38.47       32.88      0.49 o 
   2  -2   2     1609.77     1636.18      8.40 o 
   3  -2   2       91.53       84.84      1.27 o 
   4  -2   2     2176.61     2187.72     17.64 o 
   5  -2   2      146.23      151.43      1.81 o 
   6  -2   2       98.45      115.70      3.17 o 
   7  -2   2        1.97        0.76      1.22 o 
   8  -2   2        3.52        1.79      1.34 o 
   9  -2   2       14.23       11.19      1.56 o 
  10  -2   2       23.48       20.12      1.75 o 
  11  -2   2        8.90        2.54      1.51 o 
 -11  -1   2        4.64        1.00      2.36 o 
 -10  -1   2       17.95       19.55      2.72 o 
  -9  -1   2        0.49       -1.31      2.23 o 
  -8  -1   2        4.21        9.20      2.06 o 
  -7  -1   2       71.84       83.57      1.50 o 
  -6  -1   2       39.15       39.41      1.07 o 
  -5  -1   2       31.22       26.99      0.77 o 
  -4  -1   2      165.29      211.64      1.57 o 
  -3  -1   2       65.86       64.68      0.74 o 
  -2  -1   2     8476.79     7907.14     13.22 o 
  -1  -1   2       97.03       90.84      0.60 o 
   0  -1   2     4238.92     4170.51      7.54 o 
   1  -1   2      164.49      150.29      3.65 o 
   2  -1   2     1277.39     1123.50      7.55 o 
   3  -1   2       29.60       24.86      0.87 o 
   4  -1   2      262.66      250.94      3.42 o 
   5  -1   2       20.08       17.46      1.12 o 
   6  -1   2       78.75       79.67      3.22 o 
   7  -1   2       13.14       11.80      3.08 o 
   8  -1   2       13.00       12.84      1.45 o 
   9  -1   2        9.38        9.80      1.50 o 
  10  -1   2        0.30        2.55      1.52 o 
  11  -1   2        0.73        4.08      1.48 o 
 -11   0   2       18.95       18.46      2.59 o 
 -10   0   2       40.30       33.08      2.92 o 
  -9   0   2       12.62        9.34      2.18 o 
  -8   0   2       24.82       18.23      1.46 o 
  -7   0   2       61.60       61.84      1.37 o 
  -6   0   2      147.48      164.72      3.13 o 
  -5   0   2       40.78       43.93      0.99 o 
  -4   0   2        1.11       -0.07      0.51 o 
  -3   0   2       25.92       26.13      0.53 o 
  -2   0   2      525.50      523.74      6.63 o 
  -1   0   2        0.06        3.10      0.94 o 
   0   0   2     5658.79     5447.53     27.09 o 
   1   0   2       70.20       66.64      0.88 o 
   2   0   2        0.24        1.72      0.55 o 
   3   0   2        4.06        5.43      0.71 o 
   4   0   2       95.79       99.70      1.71 o 
   5   0   2       14.61       15.46      1.07 o 
   6   0   2      868.69      860.35      4.96 o 
   7   0   2       27.98       28.60      1.50 o 
   8   0   2        0.09        3.60      1.33 o 
   9   0   2        5.90        8.57      1.53 o 
  10   0   2       11.91       14.46      3.99 o 
  11   0   2       12.74       13.47      2.66 o 
 -12   1   2        0.17        4.55      2.54 o 
 -11   1   2        0.50       -1.17      2.25 o 
 -10   1   2       20.03       17.40      3.55 o 
  -9   1   2       19.40       18.18      1.59 o 
  -8   1   2        0.07        0.14      1.24 o 
  -7   1   2        0.00       -0.22      0.84 o 
  -6   1   2      224.41      225.35      2.09 o 
  -5   1   2      357.10      380.04      5.76 o 
  -4   1   2      509.68      551.28      4.83 o 
  -3   1   2      623.60      646.01      8.51 o 
  -2   1   2        1.59        6.06      0.66 o 
  -1   1   2       42.25       44.96      0.58 o 
   0   1   2     2863.37     2762.04      4.64 o 
   1   1   2       91.38       97.00      1.20 o 
   2   1   2     1675.20     1723.61      4.46 o 
   3   1   2       14.81       12.66      0.88 o 
   4   1   2        0.13        1.06      1.63 o 
   5   1   2       40.10       39.31      2.39 o 
   6   1   2       74.07       80.45      3.42 o 
   7   1   2        0.22        0.50      2.39 o 
   8   1   2      238.35      224.58      3.23 o 
   9   1   2        5.66        4.95      1.51 o 
  10   1   2        0.68       -2.26      2.26 o 
 -12   2   2       15.58       13.36      2.68 o 
 -11   2   2       24.12       23.21      1.95 o 
 -10   2   2       38.57       34.75      2.22 o 
  -9   2   2        2.29        1.79      1.39 o 
  -8   2   2      154.89      141.36      2.61 o 
  -7   2   2        0.15       -0.13      1.07 o 
  -6   2   2        0.28        0.57      0.97 o 
  -5   2   2        4.02        4.09      0.51 o 
  -4   2   2        1.64        1.01      0.70 o 
  -3   2   2       12.50       17.43      0.90 o 
  -2   2   2        3.19        2.65      0.75 o 
  -1   2   2       15.26       13.80      0.68 o 
   0   2   2        0.18        1.50      0.42 o 
   1   2   2        7.04        7.03      0.69 o 
   2   2   2     2908.44     3021.90      6.46 o 
   3   2   2       65.21       65.88      1.35 o 
   4   2   2      139.72      152.64      4.42 o 
   5   2   2      259.69      257.92      4.02 o 
   6   2   2      468.34      453.16      3.80 o 
   7   2   2       21.04       20.30      1.58 o 
   8   2   2        1.99        1.92      1.41 o 
   9   2   2       47.54       52.70      3.08 o 
  10   2   2        1.68       -0.36      2.49 o 
 -12   3   2        0.08        2.80      3.19 o 
 -11   3   2        7.75        6.58      1.74 o 
 -10   3   2      209.43      218.81      3.69 o 
  -9   3   2       59.14       59.38      3.13 o 
  -8   3   2       78.41       72.12      3.13 o 
  -7   3   2      113.28      112.12      2.17 o 
  -6   3   2        0.84        0.50      0.98 o 
  -5   3   2       35.07       34.55      1.02 o 
  -4   3   2       86.80       75.82      1.90 o 
  -3   3   2        9.36        8.17      1.30 o 
  -2   3   2      559.89      568.42      3.40 o 
  -1   3   2      117.49      117.15      1.45 o 
   0   3   2     1021.51     1098.40      3.51 o 
   1   3   2       16.04       15.51      1.08 o 
   2   3   2     1546.33     1622.51      7.25 o 
   3   3   2        6.37        6.18      1.02 o 
   4   3   2     1644.20     1649.43      6.21 o 
   5   3   2        1.46        2.59      1.18 o 
   6   3   2      819.85      832.85      5.15 o 
   7   3   2       42.36       44.78      2.40 o 
   8   3   2        2.40        5.56      2.22 o 
   9   3   2        0.83        4.75      2.41 o 
 -12   4   2        0.15       -0.35      2.33 o 
 -11   4   2       20.75       16.25      2.95 o 
 -10   4   2       12.68        9.46      2.70 o 
  -9   4   2      105.65      115.01      4.01 o 
  -8   4   2      101.62       92.37      3.65 o 
  -7   4   2        3.00        1.40      1.18 o 
  -6   4   2      516.74      512.24      4.12 o 
  -5   4   2       90.96       89.52      1.71 o 
  -4   4   2       49.05       28.63      2.06 o 
  -3   4   2       10.03        9.69      0.80 o 
  -2   4   2      437.06      463.73      2.89 o 
  -1   4   2       69.09       64.79      1.59 o 
   0   4   2        2.24        5.96      1.23 o 
   1   4   2       29.18       33.27      0.77 o 
   2   4   2      250.84      241.02      3.43 o 
   3   4   2        0.22       -0.21      1.55 o 
   4   4   2       73.57       68.15      2.53 o 
   5   4   2       59.41       56.82      1.90 o 
   6   4   2       57.12       53.71      1.95 o 
   7   4   2       22.68       21.91      2.63 o 
   8   4   2        5.88        5.23      2.51 o 
   9   4   2       47.41       45.03      3.35 o 
 -11   5   2       31.40       26.67      3.00 o 
 -10   5   2       54.67       56.68      3.60 o 
  -9   5   2        4.74        7.10      2.54 o 
  -8   5   2     1049.99     1077.57     10.25 o 
  -7   5   2       52.41       53.70      3.27 o 
  -6   5   2        0.00        0.73      1.14 o 
  -5   5   2        9.44        9.44      1.19 o 
  -4   5   2      452.99      447.53      3.91 o 
  -3   5   2        7.93        6.02      0.81 o 
  -2   5   2        7.76        7.96      0.92 o 
  -1   5   2       11.79       10.67      1.02 o 
   0   5   2       37.15       39.95      1.86 o 
   1   5   2       11.68        9.50      1.09 o 
   2   5   2     1059.80     1059.43      7.42 o 
   3   5   2        2.27        2.14      1.90 o 
   4   5   2     1008.57     1018.91      8.08 o 
   5   5   2        0.78        0.01      2.17 o 
   6   5   2        0.51       -2.21      2.21 o 
   7   5   2        1.69        0.70      2.25 o 
   8   5   2        8.33        6.85      2.69 o 
 -11   6   2       29.86       31.62      3.33 o 
 -10   6   2        7.12        8.10      2.71 o 
  -9   6   2       24.71       26.94      3.01 o 
  -8   6   2       48.24       48.56      3.36 o 
  -7   6   2      107.94      108.78      3.89 o 
  -6   6   2      592.67      587.26      4.75 o 
  -5   6   2       50.31       49.44      2.84 o 
  -4   6   2      113.03      106.84      2.24 o 
  -3   6   2       66.33       66.45      1.54 o 
  -2   6   2      323.54      329.32      2.97 o 
  -1   6   2      331.76      335.92      3.77 o 
   0   6   2       23.18       19.58      1.30 o 
   1   6   2      287.31      302.42      5.41 o 
   2   6   2        0.00       -0.82      1.32 o 
   3   6   2        8.71       10.85      2.25 o 
   4   6   2       28.08       31.84      2.70 o 
   5   6   2        3.19        4.00      2.26 o 
   6   6   2       12.80       12.56      2.46 o 
   7   6   2       19.89       15.25      2.82 o 
 -11   7   2        4.85        8.42      3.16 o 
 -10   7   2        9.06       15.51      3.17 o 
  -9   7   2       21.82       25.40      3.15 o 
  -8   7   2      212.84      218.80      5.49 o 
  -7   7   2       15.54       12.68      2.52 o 
  -6   7   2      388.22      392.04      4.23 o 
  -5   7   2        7.36        9.38      1.64 o 
  -4   7   2      305.51      305.30     12.89 o 
  -3   7   2        1.40        1.62      1.33 o 
  -2   7   2       16.92       15.46      1.29 o 
  -1   7   2        0.01        0.29      1.18 o 
   0   7   2       15.32       15.48      1.41 o 
   1   7   2        5.13        6.93      1.40 o 
   2   7   2      258.78      256.95      6.55 o 
   3   7   2       16.31       16.96      1.67 o 
   4   7   2        0.94        2.12      1.58 o 
   5   7   2        0.34       -0.97      2.34 o 
   6   7   2       12.28       12.85      2.88 o 
 -10   8   2       28.54       38.19      3.64 o 
  -9   8   2       15.42       13.46      2.97 o 
  -8   8   2       49.40       47.12      3.45 o 
  -7   8   2        3.02        2.46      2.44 o 
  -6   8   2        2.99        2.21      2.34 o 
  -5   8   2        4.63        3.36      2.17 o 
  -4   8   2       40.80       45.31      3.23 o 
  -3   8   2      137.76      150.97      2.93 o 
  -2   8   2      239.14      244.77      4.37 o 
  -1   8   2      398.71      410.90      4.32 o 
   0   8   2      108.06      110.32      2.45 o 
   1   8   2        0.65        2.21      1.48 o 
   2   8   2       32.63       32.79      2.64 o 
   3   8   2        9.80        7.50      1.65 o 
   4   8   2        2.40        1.12      1.60 o 
   5   8   2        0.19       -1.71      1.71 o 
  -9   9   2        0.35       -2.66      2.66 o 
  -8   9   2       39.22       33.20      3.64 o 
  -7   9   2        0.81        2.88      2.93 o 
  -6   9   2       12.78       22.70      3.42 o 
  -5   9   2       14.94       13.74      2.08 o 
  -4   9   2      111.84      120.69      5.14 o 
  -3   9   2       17.77       18.24      2.17 o 
  -2   9   2      609.00      639.23      6.90 o 
  -1   9   2        5.86        6.95      1.78 o 
   0   9   2       20.15       19.04      1.69 o 
   1   9   2       16.83       19.55      1.85 o 
   2   9   2        1.92        4.13      1.75 o 
   3   9   2        2.65        4.83      1.81 o 
   4   9   2        6.39        5.61      1.80 o 
  -8  10   2        3.39        0.63      2.78 o 
  -7  10   2        3.74        8.26      3.33 o 
  -6  10   2       15.69       18.75      2.06 o 
  -5  10   2       80.78       85.46      2.94 o 
  -4  10   2       14.08       14.31      2.11 o 
  -3  10   2       26.20       22.65      2.17 o 
  -2  10   2       11.60       10.30      1.96 o 
  -1  10   2       15.39       18.61      3.16 o 
   0  10   2       10.37       14.10      3.13 o 
   1  10   2        0.27        0.53      1.65 o 
   2  10   2       16.32       16.85      1.90 o 
  -5  11   2        7.83        8.90      2.21 o 
  -4  11   2        5.84        2.02      2.21 o 
  -3  11   2        0.61       -1.73      2.20 o 
  -2  11   2        7.69        7.61      2.85 o 
  -1  11   2        0.00       -0.54      2.77 o 
   0 -12   3       16.49       12.88      2.61 o 
   1 -12   3        5.77        3.71      2.49 o 
   2 -12   3        1.64       -2.38      2.38 o 
   3 -12   3        5.56       -2.54      2.54 o 
   4 -12   3        1.23       -2.25      2.25 o 
   5 -12   3       10.20        4.95      2.09 o 
  -3 -11   3       13.96       15.36      2.68 o 
  -2 -11   3        0.35       -1.99      2.13 o 
  -1 -11   3        6.96        5.52      2.31 o 
   0 -11   3        0.46       -1.35      2.45 o 
   1 -11   3        0.00        0.86      2.56 o 
   2 -11   3        1.34       -0.58      2.16 o 
   3 -11   3        5.75        5.45      2.23 o 
   4 -11   3       32.08       26.83      2.90 o 
   5 -11   3       14.94        8.92      2.33 o 
   6 -11   3        8.38       10.72      1.82 o 
   7 -11   3       20.33       28.73      2.08 o 
  -5 -10   3        0.59       -0.87      2.79 o 
  -4 -10   3        0.81       -2.72      2.72 o 
  -3 -10   3        0.50       -1.36      1.73 o 
  -2 -10   3        0.10       -2.63      2.63 o 
  -1 -10   3        9.92        8.72      2.47 o 
   0 -10   3        0.00       -2.20      2.54 o 
   1 -10   3       15.73       15.61      2.70 o 
   2 -10   3        0.06       -1.82      2.28 o 
   3 -10   3        9.05        8.12      2.24 o 
   4 -10   3        0.02       -1.54      1.54 o 
   5 -10   3       50.22       47.34      2.26 o 
   6 -10   3        0.29        4.60      1.71 o 
   7 -10   3        0.43        3.42      1.65 o 
   8 -10   3        5.37        5.75      3.07 o 
  -6  -9   3        1.59        2.83      2.82 o 
  -5  -9   3        3.84        6.18      2.68 o 
  -4  -9   3       18.84       18.27      2.75 o 
  -3  -9   3        1.44       -0.95      1.63 o 
  -2  -9   3        0.07       -1.99      1.99 o 
  -1  -9   3        5.60        4.38      2.15 o 
   0  -9   3        0.00       -1.18      2.13 o 
   1  -9   3        1.19       -1.02      2.31 o 
   2  -9   3       11.30       10.75      2.32 o 
   3  -9   3       25.68       23.53      1.64 o 
   4  -9   3       94.38       84.21      2.37 o 
   5  -9   3      158.35      140.90      2.99 o 
   6  -9   3        3.09        3.83      1.61 o 
   7  -9   3        7.15       10.09      2.91 o 
   8  -9   3       21.57       22.12      3.24 o 
   9  -9   3       18.17       12.44      2.93 o 
  -7  -8   3        0.94        3.54      2.86 o 
  -6  -8   3        0.13        0.93      2.69 o 
  -5  -8   3        7.56       11.21      2.77 o 
  -4  -8   3       22.09       16.66      2.69 o 
  -3  -8   3        0.45       -0.51      1.47 o 
  -2  -8   3      181.71      181.82      3.41 o 
  -1  -8   3        2.87        1.43      2.05 o 
   0  -8   3       99.32      104.72      3.41 o 
   1  -8   3        0.41       -0.36      2.12 o 
   2  -8   3        6.49        8.39      1.37 o 
   3  -8   3       29.85       28.92      1.62 o 
   4  -8   3      140.66      131.62      2.66 o 
   5  -8   3        0.88        1.30      1.41 o 
   6  -8   3        0.15        1.31      1.68 o 
   7  -8   3       11.11       10.98      2.73 o 
   8  -8   3       24.50       28.28      3.32 o 
   9  -8   3        3.17        1.32      2.57 o 
  10  -8   3        7.87        6.05      3.16 o 
  -8  -7   3        3.43        2.97      2.67 o 
  -7  -7   3        7.65        5.46      2.49 o 
  -6  -7   3       21.67       19.40      2.77 o 
  -5  -7   3       32.71       34.11      3.08 o 
  -4  -7   3       14.11       17.44      1.66 o 
  -3  -7   3       16.99       13.51      1.51 o 
  -2  -7   3        7.40        6.49      1.78 o 
  -1  -7   3       43.34       49.49      1.80 o 
   0  -7   3      220.42      197.51      3.96 o 
   1  -7   3       44.63       35.73      2.66 o 
   2  -7   3        7.94        6.54      1.15 o 
   3  -7   3      418.92      419.82      3.87 o 
   4  -7   3        4.38        4.19      1.41 o 
   5  -7   3       91.85      102.12      2.74 o 
   6  -7   3        6.88        5.81      1.45 o 
   7  -7   3       15.27       14.20      2.64 o 
   8  -7   3        0.08       -0.08      2.32 o 
   9  -7   3        0.07       -0.15      2.71 o 
  10  -7   3        8.83        8.01      2.86 o 
  -9  -6   3        1.11       -1.58      2.76 o 
  -8  -6   3        1.45       -0.43      2.65 o 
  -7  -6   3        1.63        1.52      2.54 o 
  -6  -6   3      453.13      469.07      6.60 o 
  -5  -6   3       21.45       18.32      2.60 o 
  -4  -6   3       13.69       13.47      3.09 o 
  -3  -6   3        3.36        4.89      1.22 o 
  -2  -6   3      208.65      244.79      6.22 o 
  -1  -6   3        0.40       -0.90      1.15 o 
   0  -6   3      557.36      580.39     13.55 o 
   1  -6   3       14.86       18.17      1.10 o 
   2  -6   3      216.73      201.48      2.48 o 
   3  -6   3       54.35       49.98      1.20 o 
   4  -6   3      207.74      201.48      2.91 o 
   5  -6   3       60.94       59.26      1.82 o 
   6  -6   3        0.18       -0.47      1.19 o 
   7  -6   3        7.08        7.81      2.37 o 
   8  -6   3        0.10       -1.65      2.43 o 
   9  -6   3        5.82        2.36      2.26 o 
  10  -6   3       10.35       15.34      3.12 o 
  -9  -5   3        7.31       10.59      2.75 o 
  -8  -5   3       20.94       18.56      1.79 o 
  -7  -5   3       14.23        8.01      2.73 o 
  -6  -5   3      121.36      107.18      3.61 o 
  -5  -5   3       10.99       10.78      2.22 o 
  -4  -5   3       44.15       38.30      2.84 o 
  -3  -5   3       61.88       66.12      1.58 o 
  -2  -5   3       17.89       19.78      1.17 o 
  -1  -5   3       45.80       42.11      0.89 o 
   0  -5   3        5.67        8.02      0.51 o 
   1  -5   3     1121.09     1170.10     12.08 o 
   2  -5   3      769.51      764.29      5.44 o 
   3  -5   3     1290.16     1342.90     11.08 o 
   4  -5   3       11.94       12.19      0.93 o 
   5  -5   3        2.06        1.99      1.08 o 
   6  -5   3       63.52       55.84      4.00 o 
   7  -5   3        2.25        0.37      2.08 o 
   8  -5   3       34.88       39.69      3.04 o 
   9  -5   3        0.00        0.43      2.51 o 
  10  -5   3       52.44       48.27      3.42 o 
  11  -5   3        1.27        0.23      1.85 o 
 -10  -4   3       17.79       18.32      2.68 o 
  -9  -4   3        7.64        5.29      2.40 o 
  -8  -4   3        0.19        0.89      1.41 o 
  -7  -4   3        4.70        5.38      1.41 o 
  -6  -4   3       58.15       68.23      2.78 o 
  -5  -4   3        0.17        1.28      1.73 o 
  -4  -4   3        7.69        2.43      0.91 o 
  -3  -4   3        0.06       -0.16      0.88 o 
  -2  -4   3      633.78      667.57      9.85 o 
  -1  -4   3       66.92       75.48      0.71 o 
   0  -4   3      925.32      880.99      5.72 o 
   1  -4   3      581.50      563.37     12.54 o 
   2  -4   3     4436.29     4505.54     12.74 o 
   3  -4   3        0.16        0.99      1.03 o 
   4  -4   3      217.33      240.63      2.04 o 
   5  -4   3        9.76        9.74      0.86 o 
   6  -4   3        5.19        4.24      1.09 o 
   7  -4   3        1.00        0.39      2.07 o 
   8  -4   3       10.51        8.78      2.35 o 
   9  -4   3        4.16        0.89      2.40 o 
  10  -4   3       10.72        7.19      2.50 o 
  11  -4   3        1.20       -0.83      1.53 o 
 -11  -3   3        1.14       -1.90      2.53 o 
 -10  -3   3        3.53        3.20      2.48 o 
  -9  -3   3       24.92       19.68      2.66 o 
  -8  -3   3        2.60        3.97      1.38 o 
  -7  -3   3        0.07       -0.69      1.24 o 
  -6  -3   3       12.02       14.31      1.76 o 
  -5  -3   3       14.79       16.10      1.84 o 
  -4  -3   3       46.42       43.72      2.36 o 
  -3  -3   3       49.36       51.64      1.82 o 
  -2  -3   3      507.16      481.68      2.71 o 
  -1  -3   3      259.54      258.09      1.46 o 
   0  -3   3     3525.07     3560.31     15.86 o 
   1  -3   3      172.73      152.15      1.08 o 
   2  -3   3        2.75        4.54      0.56 o 
   3  -3   3      243.20      245.94      2.37 o 
   4  -3   3      134.42      145.52      2.87 o 
   5  -3   3       10.80       10.32      0.83 o 
   6  -3   3      159.83      165.28      3.86 o 
   7  -3   3       24.44       20.21      2.48 o 
   8  -3   3       53.05       45.53      3.76 o 
   9  -3   3        5.30        4.32      1.48 o 
  10  -3   3        1.33        0.33      1.50 o 
  11  -3   3        2.67       -1.58      1.58 o 
 -11  -2   3        8.34        4.71      2.36 o 
 -10  -2   3       31.34       21.72      2.85 o 
  -9  -2   3       13.75        9.67      2.37 o 
  -8  -2   3      225.49      222.31      3.73 o 
  -7  -2   3        7.69        6.34      1.28 o 
  -6  -2   3      778.27      913.64     16.24 o 
  -5  -2   3       65.08       72.42      1.00 o 
  -4  -2   3     1410.53     1438.24      8.43 o 
  -3  -2   3        0.17       -0.02      0.47 o 
  -2  -2   3       24.53       24.01      1.30 o 
  -1  -2   3       64.12       64.41      1.39 o 
   0  -2   3     6651.56     6125.70     21.75 o 
   1  -2   3      233.23      218.89      2.15 o 
   2  -2   3      855.99      827.98      4.47 o 
   3  -2   3        0.29        0.80      0.44 o 
   4  -2   3     1051.19      995.25      3.17 o 
   5  -2   3        9.52        8.45      0.62 o 
   6  -2   3       78.82       66.32      4.95 o 
   7  -2   3       70.98       67.25      1.97 o 
   8  -2   3        3.08        1.33      1.41 o 
   9  -2   3       48.07       41.16      2.02 o 
  10  -2   3       22.53       20.93      1.80 o 
  11  -2   3        0.11        3.00      1.45 o 
 -11  -1   3        0.10        0.50      2.47 o 
 -10  -1   3      135.36      127.99      4.28 o 
  -9  -1   3        0.43        1.76      2.18 o 
  -8  -1   3      118.11      112.43      2.42 o 
  -7  -1   3      107.16      131.24      2.38 o 
  -6  -1   3      100.44      111.24      1.52 o 
  -5  -1   3      147.88      148.61      1.69 o 
  -4  -1   3        1.59        0.51      0.48 o 
  -3  -1   3        7.05        6.71      0.35 o 
  -2  -1   3       86.86       78.03      0.89 o 
  -1  -1   3        8.55        9.38      0.52 o 
   0  -1   3     2354.10     2318.44     13.28 o 
   1  -1   3       61.82       68.08      0.79 o 
   2  -1   3       97.95      122.37      3.25 o 
   3  -1   3      181.87      171.30      1.89 o 
   4  -1   3        3.40        1.74      0.59 o 
   5  -1   3       16.57       14.28      1.08 o 
   6  -1   3        0.05       -0.58      1.08 o 
   7  -1   3        0.60       -0.72      1.27 o 
   8  -1   3      254.96      250.82      3.41 o 
   9  -1   3       22.32       20.89      1.67 o 
  10  -1   3       10.12       14.20      1.59 o 
  11  -1   3        0.01        4.23      3.78 o 
 -11   0   3        0.38        1.71      2.31 o 
 -10   0   3        0.05       -0.60      2.23 o 
  -9   0   3        0.40        0.51      1.93 o 
  -8   0   3      208.49      219.20      2.40 o 
  -7   0   3        1.21        1.38      0.84 o 
  -6   0   3        0.09        0.39      0.80 o 
  -5   0   3       12.17       10.61      0.66 o 
  -4   0   3     1235.34     1246.09      9.16 o 
  -3   0   3       17.41       15.49      0.72 o 
  -2   0   3      122.63      146.57      3.36 o 
  -1   0   3        1.47        2.97      0.60 o 
   0   0   3      965.49      870.41      4.00 o 
   1   0   3        2.53        3.48      0.42 o 
   2   0   3     1433.17     1506.79      4.58 o 
   3   0   3        7.07        7.64      0.86 o 
   4   0   3       73.41       63.74      2.49 o 
   5   0   3      413.62      400.28      3.23 o 
   6   0   3      886.66      863.93      5.04 o 
   7   0   3      685.28      676.30      4.90 o 
   8   0   3      352.31      352.51      7.98 o 
   9   0   3        5.08        4.96      1.44 o 
  10   0   3       28.96       24.45      1.81 o 
 -12   1   3        5.83        4.46      2.43 o 
 -11   1   3       24.85       23.34      2.74 o 
 -10   1   3      262.65      279.95      5.78 o 
  -9   1   3       51.03       49.28      1.90 o 
  -8   1   3       92.85       96.50      1.79 o 
  -7   1   3        7.70        6.64      0.95 o 
  -6   1   3      676.35      681.73      4.96 o 
  -5   1   3        0.01       -0.04      0.67 o 
  -4   1   3        0.23       -0.11      0.65 o 
  -3   1   3       40.17       41.28      1.07 o 
  -2   1   3       17.81       15.85      1.00 o 
  -1   1   3       12.14       14.16      0.59 o 
   0   1   3     1540.64     1498.54      5.28 o 
   1   1   3        0.28        0.62      0.45 o 
   2   1   3       18.77       15.67      0.67 o 
   3   1   3        8.18        8.55      0.73 o 
   4   1   3     1462.00     1510.79      5.58 o 
   5   1   3        9.14        7.42      1.14 o 
   6   1   3      477.49      444.81      4.73 o 
   7   1   3        3.39        2.99      1.38 o 
   8   1   3       54.32       49.08      3.24 o 
   9   1   3        6.91        3.66      1.50 o 
  10   1   3        1.25       -1.48      1.48 o 
 -12   2   3       85.29       75.56      3.91 o 
 -11   2   3        3.81        3.20      2.45 o 
 -10   2   3       49.97       44.84      2.13 o 
  -9   2   3        1.72        1.83      1.43 o 
  -8   2   3      143.11      140.33      2.95 o 
  -7   2   3        1.10        0.58      1.12 o 
  -6   2   3      503.16      492.25      3.78 o 
  -5   2   3      137.22      143.30      3.01 o 
  -4   2   3      122.67      125.54      3.15 o 
  -3   2   3      173.22      182.63      4.85 o 
  -2   2   3     2636.25     2678.02     11.10 o 
  -1   2   3       20.31       22.73      0.92 o 
   0   2   3      805.35      791.68      8.55 o 
   1   2   3        1.42        2.55      0.57 o 
   2   2   3      276.37      274.76      3.55 o 
   3   2   3      175.72      184.89      3.08 o 
   4   2   3       88.37       97.00      1.76 o 
   5   2   3      325.15      328.79      3.10 o 
   6   2   3      449.38      453.24      7.96 o 
   7   2   3       25.45       22.86      3.84 o 
   8   2   3      112.72      120.22      2.57 o 
   9   2   3       52.51       56.61      2.14 o 
  10   2   3       11.42       11.07      2.44 o 
 -12   3   3        2.14        0.06      2.47 o 
 -11   3   3       10.53        7.96      1.82 o 
 -10   3   3       66.70       70.25      4.13 o 
  -9   3   3       25.01       26.68      2.60 o 
  -8   3   3        6.75        5.44      1.38 o 
  -7   3   3       37.55       36.52      2.29 o 
  -6   3   3       41.74       39.30      3.19 o 
  -5   3   3       65.18       63.40      1.66 o 
  -4   3   3     3012.64     3133.82     36.96 o 
  -3   3   3        2.02        0.82      0.92 o 
  -2   3   3      565.09      608.05      5.88 o 
  -1   3   3        0.75        1.97      0.82 o 
   0   3   3     2372.28     2561.06      6.13 o 
   1   3   3       14.49       13.66      0.70 o 
   2   3   3      900.56      866.51      4.17 o 
   3   3   3        3.44        3.24      0.81 o 
   4   3   3        2.10        2.22      1.13 o 
   5   3   3        9.02        9.25      1.41 o 
   6   3   3      126.60      144.91      2.57 o 
   7   3   3        2.22        2.44      1.43 o 
   8   3   3       16.12       23.11      1.75 o 
   9   3   3        0.97        2.11      2.26 o 
 -11   4   3       10.61       10.14      1.80 o 
 -10   4   3      150.63      153.96      4.66 o 
  -9   4   3        2.99        7.40      2.56 o 
  -8   4   3        2.82        4.16      1.55 o 
  -7   4   3        1.43        0.75      1.25 o 
  -6   4   3      459.49      486.07      7.97 o 
  -5   4   3       55.42       59.58      3.20 o 
  -4   4   3       23.70       31.75      2.00 o 
  -3   4   3      240.43      232.45      4.75 o 
  -2   4   3      667.97      700.57      3.80 o 
  -1   4   3      125.71      123.68      1.82 o 
   0   4   3      159.22      187.94      4.22 o 
   1   4   3      102.92      105.90      1.26 o 
   2   4   3        0.93        0.54      1.00 o 
   3   4   3       33.33       33.61      1.45 o 
   4   4   3      112.56      113.52      3.04 o 
   5   4   3       66.27       61.73      2.74 o 
   6   4   3       44.58       44.00      2.04 o 
   7   4   3        2.03        1.29      1.51 o 
   8   4   3       65.54       64.45      3.43 o 
 -11   5   3       22.47       21.53      3.02 o 
 -10   5   3       86.65       89.61      4.04 o 
  -9   5   3       66.35       71.38      3.54 o 
  -8   5   3      457.96      469.11      7.08 o 
  -7   5   3       16.81       13.36      2.67 o 
  -6   5   3      583.77      584.16      7.69 o 
  -5   5   3      150.90      163.99      3.95 o 
  -4   5   3       78.39       74.09      2.77 o 
  -3   5   3       27.95       27.23      1.38 o 
  -2   5   3       50.16       67.49      2.40 o 
  -1   5   3       65.10       60.18      3.71 o 
   0   5   3       68.75       76.67      1.75 o 
   1   5   3        1.25        0.08      1.07 o 
   2   5   3       45.57       45.80      1.64 o 
   3   5   3        5.28        5.54      1.35 o 
   4   5   3      231.05      208.80      3.00 o 
   5   5   3       15.14       12.98      1.58 o 
   6   5   3      130.91      126.06      2.75 o 
   7   5   3        0.15       -1.41      1.63 o 
   8   5   3        6.15        6.35      2.46 o 
 -11   6   3       35.66       40.21      3.64 o 
 -10   6   3       83.02      102.99      4.35 o 
  -9   6   3       13.04       11.03      2.58 o 
  -8   6   3        2.81       -1.50      2.66 o 
  -7   6   3        5.78        4.30      2.75 o 
  -6   6   3      126.50      116.84      4.69 o 
  -5   6   3      113.03      113.36      5.16 o 
  -4   6   3        4.52        5.57      2.03 o 
  -3   6   3       11.56       10.94      1.14 o 
  -2   6   3      240.76      242.86      3.46 o 
  -1   6   3      328.44      336.17      5.42 o 
   0   6   3      310.65      326.75      3.33 o 
   1   6   3       56.07       54.79      2.57 o 
   2   6   3       25.50       24.07      1.55 o 
   3   6   3       22.68       18.77      1.63 o 
   4   6   3       62.28       54.73      4.81 o 
   5   6   3        0.31        1.17      1.54 o 
   6   6   3        2.77        6.57      1.67 o 
   7   6   3        0.02       -0.52      2.42 o 
 -10   7   3        0.22       -0.31      2.66 o 
  -9   7   3        2.17       -1.07      2.49 o 
  -8   7   3        1.56        3.03      2.67 o 
  -7   7   3      100.48      101.23      4.08 o 
  -6   7   3       59.10       59.49      2.22 o 
  -5   7   3      100.67      106.08      2.58 o 
  -4   7   3      128.96      120.99      3.85 o 
  -3   7   3        0.15        0.88      1.12 o 
  -2   7   3       16.83       17.37      1.37 o 
  -1   7   3        2.53        2.77      1.31 o 
   0   7   3      110.55      109.50      4.84 o 
   1   7   3        1.81        1.63      1.40 o 
   2   7   3        0.00        0.77      1.23 o 
   3   7   3        1.44        0.77      1.46 o 
   4   7   3       31.56       26.75      1.85 o 
   5   7   3        0.80       -0.26      1.85 o 
   6   7   3        0.25        0.68      2.41 o 
 -10   8   3       71.06       81.89      4.51 o 
  -9   8   3       18.98       16.28      3.07 o 
  -8   8   3       24.41       25.34      3.29 o 
  -7   8   3        0.82        2.72      2.74 o 
  -6   8   3        4.67        4.97      1.65 o 
  -5   8   3       38.73       40.58      2.71 o 
  -4   8   3      552.21      547.61     17.41 o 
  -3   8   3      205.43      214.98      4.88 o 
  -2   8   3        4.40        5.43      1.42 o 
  -1   8   3        2.09        2.24      1.47 o 
   0   8   3      267.32      268.40      4.89 o 
   1   8   3        3.16        2.21      1.53 o 
   2   8   3        2.76        4.64      1.61 o 
   3   8   3        0.56        0.09      1.68 o 
   4   8   3        0.18       -0.67      1.59 o 
   5   8   3        0.05        3.31      2.63 o 
  -9   9   3       13.52        6.91      2.89 o 
  -8   9   3        2.33        0.95      2.87 o 
  -7   9   3        0.40        1.35      3.05 o 
  -6   9   3        0.04       -2.29      3.02 o 
  -5   9   3        1.89        0.74      1.75 o 
  -4   9   3       13.94       12.89      1.91 o 
  -3   9   3        9.05        9.17      2.03 o 
  -2   9   3      185.18      203.07      3.64 o 
  -1   9   3        6.24        4.10      1.57 o 
   0   9   3        5.03        4.16      1.49 o 
   1   9   3        5.27        6.10      1.64 o 
   2   9   3        8.83        8.56      2.38 o 
   3   9   3        5.29        8.91      2.62 o 
  -7  10   3       51.18       56.35      4.24 o 
  -6  10   3       49.73       48.66      5.08 o 
  -5  10   3        6.87        2.43      2.08 o 
  -4  10   3        8.26        7.79      2.00 o 
  -3  10   3        1.20        0.59      1.98 o 
  -2  10   3        0.34        2.77      1.99 o 
  -1  10   3        0.89        1.31      1.83 o 
   0  10   3        0.00        0.66      3.02 o 
   1  10   3        0.59        1.64      1.70 o 
  -3  11   3        2.75        1.50      2.15 o 
   0 -12   4        0.19       -2.44      2.44 o 
   1 -12   4        9.02        3.27      2.66 o 
   2 -12   4        4.72       -1.39      2.40 o 
   3 -12   4        6.84        4.62      2.52 o 
   4 -12   4        1.65        5.77      2.43 o 
  -2 -11   4        6.30        0.33      2.21 o 
  -1 -11   4        0.05       -1.62      2.51 o 
   0 -11   4        2.51       -0.02      2.23 o 
   1 -11   4        0.58        0.95      2.18 o 
   2 -11   4        1.47       -0.50      2.41 o 
   3 -11   4        2.18       -2.41      2.41 o 
   4 -11   4        0.33       -0.05      2.31 o 
   5 -11   4       15.58       17.34      2.83 o 
   6 -11   4       15.55       20.17      1.92 o 
   7 -11   4       13.89       13.43      1.88 o 
  -5 -10   4        1.40        1.37      2.73 o 
  -4 -10   4       23.88       24.07      2.94 o 
  -3 -10   4        7.06        4.63      1.70 o 
  -1 -10   4       13.82        7.79      2.71 o 
   0 -10   4       89.19       82.85      3.82 o 
   1 -10   4        9.19        4.92      2.48 o 
   2 -10   4       90.59       93.58      3.84 o 
   3 -10   4        4.26        0.60      2.24 o 
   4 -10   4       28.51       28.53      2.78 o 
   5 -10   4        0.38        4.44      1.74 o 
   6 -10   4      162.69      155.70      3.32 o 
   7 -10   4       11.07        7.16      1.61 o 
   8 -10   4        3.25        4.49      2.60 o 
  -6  -9   4        3.15        2.14      2.82 o 
  -5  -9   4        7.42        8.04      2.71 o 
  -4  -9   4       22.72       25.02      2.90 o 
  -3  -9   4        1.65       -0.49      1.55 o 
  -2  -9   4        8.04        5.86      1.58 o 
  -1  -9   4       26.78       26.59      2.70 o 
   0  -9   4       84.58       75.88      3.46 o 
   1  -9   4        9.05       11.32      2.34 o 
   2  -9   4       11.51        8.23      2.04 o 
   3  -9   4       30.34       27.71      2.62 o 
   4  -9   4       20.15       23.76      1.85 o 
   5  -9   4      107.82      104.51      2.68 o 
   6  -9   4       22.06       21.42      1.79 o 
   7  -9   4       18.29       14.15      2.93 o 
   8  -9   4       18.31       17.16      2.92 o 
   9  -9   4        0.07       -0.36      2.66 o 
  -7  -8   4        5.05        7.65      2.90 o 
  -6  -8   4        3.37        3.42      2.94 o 
  -5  -8   4        0.00        0.83      2.61 o 
  -4  -8   4      108.58      100.01      3.83 o 
  -3  -8   4        8.79        7.30      1.48 o 
  -2  -8   4       23.19       26.89      1.71 o 
  -1  -8   4       70.75       62.74      2.99 o 
   0  -8   4        7.59       11.39      2.12 o 
   1  -8   4        1.27        0.27      2.10 o 
   2  -8   4       42.79       48.12      2.33 o 
   3  -8   4       21.08       21.47      1.51 o 
   4  -8   4      328.02      334.81      3.90 o 
   5  -8   4       23.48       19.60      1.61 o 
   6  -8   4       13.62        9.53      1.51 o 
   7  -8   4        4.92        2.86      2.43 o 
   8  -8   4       16.93       11.54      2.74 o 
   9  -8   4        0.04       -1.79      2.77 o 
  -8  -7   4       20.34       19.32      2.12 o 
  -7  -7   4       24.85       19.29      3.09 o 
  -6  -7   4       12.99       16.43      2.86 o 
  -5  -7   4       20.30       17.14      2.67 o 
  -4  -7   4      105.75      115.40      2.42 o 
  -3  -7   4        0.04        0.17      1.27 o 
  -2  -7   4        6.97        3.29      1.23 o 
  -1  -7   4      177.34      183.73      2.68 o 
   0  -7   4       28.06       26.07      2.16 o 
   1  -7   4        2.08        1.08      0.99 o 
   2  -7   4        2.53        2.52      1.11 o 
   3  -7   4      257.64      282.75      5.68 o 
   4  -7   4       32.21       36.45      1.75 o 
   5  -7   4       51.86       53.36      2.13 o 
   6  -7   4        5.06        5.17      1.39 o 
   7  -7   4       12.58        9.75      2.64 o 
   8  -7   4        2.08        1.30      2.37 o 
   9  -7   4       63.59       65.11      3.76 o 
  10  -7   4       15.09       17.11      3.28 o 
  -9  -6   4        0.89       -2.82      2.82 o 
  -8  -6   4       83.55       78.47      2.71 o 
  -7  -6   4        7.84        5.78      2.68 o 
  -6  -6   4        0.02        0.95      2.43 o 
  -5  -6   4        3.56        2.54      2.29 o 
  -4  -6   4        8.82        6.78      1.30 o 
  -3  -6   4       12.54       13.19      1.26 o 
  -2  -6   4      152.97      189.94      9.98 o 
  -1  -6   4        8.04        5.01      1.13 o 
   0  -6   4      415.11      404.34      8.76 o 
   1  -6   4       15.76       11.90      1.06 o 
   2  -6   4       75.56       60.92      2.42 o 
   3  -6   4       64.14       54.99      1.22 o 
   4  -6   4       36.62       35.58      1.55 o 
   5  -6   4        3.75        4.00      1.23 o 
   6  -6   4       77.08       84.25      5.35 o 
   7  -6   4        1.19        0.88      2.21 o 
   8  -6   4        8.68        5.05      2.63 o 
   9  -6   4        0.07        3.27      2.77 o 
  10  -6   4        0.15       -2.82      2.98 o 
 -10  -5   4        2.02        5.37      2.70 o 
  -9  -5   4        0.17        4.48      2.52 o 
  -8  -5   4       13.22       11.10      2.58 o 
  -7  -5   4        0.10       -0.73      1.56 o 
  -6  -5   4        0.09       -1.18      2.22 o 
  -5  -5   4        2.27        0.32      2.07 o 
  -4  -5   4       62.71       55.48      1.53 o 
  -3  -5   4       46.07       44.78      1.41 o 
  -2  -5   4       25.48       24.36      1.55 o 
  -1  -5   4       22.51       25.06      0.57 o 
   0  -5   4      316.61      338.65      3.74 o 
   1  -5   4       64.53       78.73      1.44 o 
   2  -5   4      837.33      837.85      7.95 o 
   3  -5   4        9.60       11.27      1.13 o 
   4  -5   4        0.87       -0.20      1.05 o 
   5  -5   4        0.99        0.11      1.10 o 
   6  -5   4       48.23       49.35      2.92 o 
   7  -5   4       21.17       18.31      2.58 o 
   8  -5   4        4.97        5.39      2.51 o 
   9  -5   4        1.29       -2.35      2.69 o 
  10  -5   4        1.45        0.11      2.45 o 
 -10  -4   4       47.91       50.97      3.41 o 
  -9  -4   4        4.54        3.42      2.29 o 
  -8  -4   4       76.29       78.52      2.35 o 
  -7  -4   4        0.43        0.06      1.47 o 
  -6  -4   4       59.08       53.77      1.87 o 
  -5  -4   4       13.52       15.54      1.89 o 
  -4  -4   4      613.30      707.59      3.97 o 
  -3  -4   4        2.91        1.82      0.88 o 
  -2  -4   4        4.54        4.66      0.91 o 
  -1  -4   4      272.35      293.13      3.33 o 
   0  -4   4      187.35      196.46      2.42 o 
   1  -4   4       30.30       26.53      0.98 o 
   2  -4   4      602.45      609.00      8.92 o 
   3  -4   4       21.06       20.50      0.81 o 
   4  -4   4      515.65      477.91      2.87 o 
   5  -4   4      136.71      143.57      2.92 o 
   6  -4   4       34.69       36.07      1.51 o 
   7  -4   4       19.85       18.94      2.70 o 
   8  -4   4       12.61       12.71      2.49 o 
   9  -4   4       31.56       29.71      2.59 o 
  10  -4   4       20.01       18.27      2.04 o 
 -11  -3   4        2.43        1.75      2.48 o 
 -10  -3   4        0.05       -1.64      2.40 o 
  -9  -3   4        0.00       -0.65      2.15 o 
  -8  -3   4        2.21        1.44      1.43 o 
  -7  -3   4        3.57        2.99      1.33 o 
  -6  -3   4       36.64       38.24      1.62 o 
  -5  -3   4       45.57       52.01      1.24 o 
  -4  -3   4      376.35      429.72      6.58 o 
  -3  -3   4       46.13       49.42      1.12 o 
  -2  -3   4      722.98      663.78      4.94 o 
  -1  -3   4      103.04      101.16      1.06 o 
   0  -3   4      163.78      196.05      1.67 o 
   1  -3   4       11.24        9.16      0.47 o 
   2  -3   4      656.68      654.44      2.63 o 
   3  -3   4       20.04       19.26      0.79 o 
   4  -3   4       81.88       83.44      0.95 o 
   5  -3   4       18.67       17.37      1.24 o 
   6  -3   4       36.78       33.93      2.44 o 
   7  -3   4        0.16       -1.82      2.12 o 
   8  -3   4       14.33       12.50      1.62 o 
   9  -3   4        2.01        0.25      1.57 o 
  10  -3   4        0.82       -1.55      1.57 o 
 -11  -2   4        0.55       -2.44      2.44 o 
 -10  -2   4        7.68        6.24      2.46 o 
  -9  -2   4        5.74        5.69      2.39 o 
  -8  -2   4      104.54      103.13      2.44 o 
  -7  -2   4        5.43        6.26      1.32 o 
  -6  -2   4      102.89      102.18      3.18 o 
  -5  -2   4       19.23       12.64      0.88 o 
  -4  -2   4      797.32      776.83      9.28 o 
  -3  -2   4        0.77        1.21      0.42 o 
  -2  -2   4      322.48      305.51      2.61 o 
  -1  -2   4        0.75        1.43      0.42 o 
   0  -2   4      412.07      396.53      1.55 o 
   1  -2   4      275.04      275.52      1.53 o 
   2  -2   4      143.89      119.27      1.13 o 
   3  -2   4        0.06       -0.10      0.53 o 
   4  -2   4      212.34      200.11      3.41 o 
   5  -2   4        1.51        1.24      0.79 o 
   6  -2   4      103.11      102.91      2.14 o 
   7  -2   4       65.77       57.42      2.31 o 
   8  -2   4       81.79       80.54      4.26 o 
   9  -2   4      133.85      134.82      5.70 o 
  10  -2   4       16.85       19.01      2.47 o 
 -11  -1   4        1.35        1.67      2.48 o 
 -10  -1   4       52.42       55.08      3.27 o 
  -9  -1   4       16.37       19.05      2.37 o 
  -8  -1   4      214.99      204.39      3.39 o 
  -7  -1   4       19.08       17.47      1.41 o 
  -6  -1   4       17.56       14.31      0.85 o 
  -5  -1   4        1.15        0.22      0.55 o 
  -4  -1   4       10.81       10.95      0.62 o 
  -3  -1   4       16.20       14.57      0.43 o 
  -2  -1   4      679.34      712.20      3.13 o 
  -1  -1   4       16.40       19.55      0.65 o 
   0  -1   4       53.24       38.90      0.64 o 
   1  -1   4        6.86        9.58      0.45 o 
   2  -1   4       81.61       82.36      1.24 o 
   3  -1   4        1.12        0.30      0.54 o 
   4  -1   4      123.78      135.59      2.04 o 
   5  -1   4        0.86        0.30      0.70 o 
   6  -1   4       92.49       80.40      1.47 o 
   7  -1   4       12.89       15.45      1.97 o 
   8  -1   4      546.93      563.07     29.78 o 
   9  -1   4       15.02       14.78      1.62 o 
  10  -1   4        0.59        6.28      2.20 o 
 -11   0   4        3.73        5.48      2.41 o 
 -10   0   4       72.53       71.90      3.54 o 
  -9   0   4        3.42        0.45      2.02 o 
  -8   0   4       30.95       25.21      1.67 o 
  -7   0   4       25.66       21.12      1.05 o 
  -6   0   4       47.58       59.57      1.27 o 
  -5   0   4        0.04        0.15      0.55 o 
  -4   0   4      826.08      892.81      8.45 o 
  -3   0   4      249.66      263.89      3.33 o 
  -2   0   4     1720.82     1698.62      6.42 o 
  -1   0   4        6.74        9.05      0.74 o 
   0   0   4     1575.06     1546.95      3.41 o 
   1   0   4      486.29      518.00      5.42 o 
   2   0   4     2391.13     2287.11      9.62 o 
   3   0   4      332.52      327.80      5.17 o 
   4   0   4        4.25        6.41      0.70 o 
   5   0   4      378.94      364.29      3.55 o 
   6   0   4        0.70        1.07      1.07 o 
   7   0   4      224.25      229.54      4.07 o 
   8   0   4      137.61      134.79      4.72 o 
   9   0   4        3.00        1.02      1.75 o 
  10   0   4        0.68        1.12      2.14 o 
 -12   1   4        1.46        2.51      2.43 o 
 -11   1   4        8.93        6.23      2.40 o 
 -10   1   4      157.85      169.52      4.77 o 
  -9   1   4        0.06       -1.62      2.05 o 
  -8   1   4       87.93       87.00      1.78 o 
  -7   1   4       47.67       41.17      1.30 o 
  -6   1   4      605.25      630.85      3.80 o 
  -5   1   4       32.85       35.47      1.19 o 
  -4   1   4      393.10      427.56      5.99 o 
  -3   1   4      503.23      508.29      3.06 o 
  -2   1   4       71.30       82.06      1.35 o 
  -1   1   4       16.77       15.42      0.66 o 
   0   1   4       96.68      108.66      1.71 o 
   1   1   4       20.92       20.54      0.65 o 
   2   1   4     5754.64     6301.42     22.27 o 
   3   1   4       44.01       50.31      1.04 o 
   4   1   4       38.86       43.97      1.29 o 
   5   1   4       13.23       12.51      0.97 o 
   6   1   4      140.55      141.53      1.94 o 
   7   1   4        0.43        0.21      1.02 o 
   8   1   4        0.16       -1.35      1.35 o 
   9   1   4        1.97       -0.35      2.03 o 
  10   1   4       60.82       64.32      3.37 o 
 -12   2   4        5.71        2.11      2.36 o 
 -11   2   4        0.01       -1.75      2.32 o 
 -10   2   4       23.85       18.51      1.83 o 
  -9   2   4      169.58      183.46      4.70 o 
  -8   2   4        4.88        5.94      1.16 o 
  -7   2   4      108.94      108.15      4.91 o 
  -6   2   4      293.74      304.98      3.16 o 
  -5   2   4       33.26       32.60      1.39 o 
  -4   2   4      213.83      203.19      2.86 o 
  -3   2   4      109.86      113.68      1.79 o 
  -2   2   4     2844.27     3071.94      6.08 o 
  -1   2   4      299.39      326.50      4.06 o 
   0   2   4     1245.23     1254.57     17.29 o 
   1   2   4        0.48        0.94      0.62 o 
   2   2   4      477.32      504.61      6.62 o 
   3   2   4       92.54       94.96      1.39 o 
   4   2   4        0.09        1.39      0.81 o 
   5   2   4      365.62      360.88      2.78 o 
   6   2   4       35.14       33.48      1.30 o 
   7   2   4       41.75       36.43      1.42 o 
   8   2   4       50.86       52.29      3.17 o 
   9   2   4        0.17        0.15      1.89 o 
 -12   3   4       11.50       10.63      2.73 o 
 -11   3   4       13.25       12.81      2.52 o 
 -10   3   4       44.78       43.27      2.13 o 
  -9   3   4       45.17       45.84      2.96 o 
  -8   3   4      830.66      842.53     15.41 o 
  -7   3   4       21.92       20.99      1.53 o 
  -6   3   4        1.07        1.14      1.40 o 
  -5   3   4      185.15      185.58      4.01 o 
  -4   3   4      647.78      624.14      4.29 o 
  -3   3   4       71.21       73.65      1.66 o 
  -2   3   4      405.56      364.10      2.80 o 
  -1   3   4        0.95        1.15      0.66 o 
   0   3   4     1464.94     1723.71     16.53 o 
   1   3   4        5.46        6.81      0.66 o 
   2   3   4        2.28        3.98      0.70 o 
   3   3   4        6.49        6.71      1.07 o 
   4   3   4      490.65      496.07      3.76 o 
   5   3   4       21.25       20.98      1.27 o 
   6   3   4       15.81       11.97      1.21 o 
   7   3   4       10.31       10.09      3.08 o 
   8   3   4       11.90       13.80      1.67 o 
   9   3   4        0.07       -2.18      2.18 o 
 -11   4   4       40.50       40.93      4.39 o 
 -10   4   4      371.77      384.55      6.68 o 
  -9   4   4      161.71      165.49      4.51 o 
  -8   4   4      550.15      588.31      5.16 o 
  -7   4   4       38.02       38.56      2.77 o 
  -6   4   4      570.91      593.49     20.34 o 
  -5   4   4       85.95       87.58      2.09 o 
  -4   4   4       40.51       41.19      2.20 o 
  -3   4   4      290.18      292.97      3.48 o 
  -2   4   4      180.47      176.61      2.58 o 
  -1   4   4        7.34        9.29      1.11 o 
   0   4   4      163.45      152.52      1.89 o 
   1   4   4       72.01       70.49      1.97 o 
   2   4   4      207.79      199.73      2.47 o 
   3   4   4        7.76        7.98      1.30 o 
   4   4   4       25.95       23.98      1.53 o 
   5   4   4       20.28       17.46      1.54 o 
   6   4   4        0.20        0.22      1.98 o 
   7   4   4        0.04       -1.42      1.42 o 
   8   4   4       87.85       95.05      3.92 o 
 -11   5   4       16.83       19.89      2.93 o 
 -10   5   4       17.40       18.62      2.94 o 
  -9   5   4        3.05        1.41      2.37 o 
  -8   5   4       43.08       38.65      3.09 o 
  -7   5   4       93.34       96.00      3.88 o 
  -6   5   4       81.66       80.62      3.42 o 
  -5   5   4       14.12       15.63      2.37 o 
  -4   5   4     1269.18     1326.30      9.42 o 
  -3   5   4       15.41       10.58      1.18 o 
  -2   5   4     1413.94     1400.94      6.18 o 
  -1   5   4       17.03       16.73      1.31 o 
   0   5   4      339.72      347.96      3.91 o 
   1   5   4        2.32        1.76      1.64 o 
   2   5   4       41.70       39.52      1.59 o 
   3   5   4        9.34        9.27      1.42 o 
   4   5   4       26.75       20.27      2.42 o 
   5   5   4        1.05        0.15      2.11 o 
   6   5   4       46.68       42.97      2.99 o 
   7   5   4        1.98        1.83      2.27 o 
 -11   6   4       14.15       21.11      2.97 o 
 -10   6   4        0.81        0.04      2.39 o 
  -9   6   4        0.32       -2.56      2.56 o 
  -8   6   4       52.39       56.88      3.47 o 
  -7   6   4        0.80        3.54      2.59 o 
  -6   6   4      165.91      165.54      2.93 o 
  -5   6   4       67.66       67.38      3.16 o 
  -4   6   4        7.45        8.96      1.20 o 
  -3   6   4       24.05       24.11      1.43 o 
  -2   6   4       28.62       26.49      1.47 o 
  -1   6   4       12.64       11.88      1.40 o 
   0   6   4      129.17      131.08      3.56 o 
   1   6   4        6.16        6.87      1.43 o 
   2   6   4        0.10        0.11      2.12 o 
   3   6   4        0.21        1.04      1.95 o 
   4   6   4       47.65       39.08      2.81 o 
   5   6   4        6.49        4.91      2.29 o 
   6   6   4        6.37        8.86      2.63 o 
 -10   7   4        4.20        1.68      2.54 o 
  -9   7   4        4.05        0.18      2.64 o 
  -8   7   4      108.44      122.81      4.56 o 
  -7   7   4        0.33        3.93      2.74 o 
  -6   7   4      437.15      429.12      9.54 o 
  -5   7   4       20.65       18.04      2.72 o 
  -4   7   4       41.89       35.56      2.88 o 
  -3   7   4       11.89       11.45      1.40 o 
  -2   7   4      533.50      544.30      5.54 o 
  -1   7   4        0.17       -0.78      1.43 o 
   0   7   4        0.17        1.15      1.45 o 
   1   7   4        0.50        0.64      1.50 o 
   2   7   4       11.11       12.80      1.71 o 
   3   7   4        0.25        0.13      2.07 o 
   4   7   4        0.09        3.48      2.51 o 
   5   7   4        2.43        4.86      2.55 o 
  -9   8   4        6.06        1.50      3.05 o 
  -8   8   4        1.23        3.41      3.03 o 
  -7   8   4        1.71        7.56      2.86 o 
  -6   8   4        0.32       -0.40      1.66 o 
  -5   8   4        0.00        0.99      1.69 o 
  -4   8   4      246.68      243.80      5.45 o 
  -3   8   4       21.13       20.72      2.75 o 
  -2   8   4       79.03       77.35      2.29 o 
  -1   8   4        1.48        0.30      1.50 o 
   0   8   4      185.92      193.82      3.25 o 
   1   8   4        7.60        7.64      2.64 o 
   2   8   4        8.91       14.10      1.86 o 
   3   8   4        0.21        0.92      2.42 o 
   4   8   4       15.94       25.27      3.05 o 
  -8   9   4        0.85       -0.48      2.96 o 
  -7   9   4        2.57        1.88      3.05 o 
  -6   9   4       36.48       38.42      5.19 o 
  -5   9   4        1.82        4.13      3.17 o 
  -4   9   4       14.00       14.35      1.98 o 
  -3   9   4        0.34        2.80      2.60 o 
  -2   9   4       77.57       90.08      3.93 o 
  -1   9   4       33.58       34.51      2.86 o 
   0   9   4        0.01       -1.55      1.55 o 
   1   9   4        0.04       -1.19      1.69 o 
   2   9   4        7.66        7.73      2.45 o 
  -6  10   4       57.92       55.01      2.84 o 
  -5  10   4        6.18        4.93      2.07 o 
  -4  10   4        0.11       -0.57      2.09 o 
  -3  10   4        4.30        5.73      2.09 o 
  -2  10   4       84.32      101.81      3.21 o 
  -1  10   4        0.21        5.15      2.22 o 
   0  10   4       54.29       59.30      2.56 o 
  -1 -12   5        1.17       -2.52      2.52 o 
   0 -12   5        6.68        5.72      2.49 o 
   1 -12   5        2.73        0.08      2.55 o 
   2 -12   5       37.55       29.64      3.13 o 
   3 -12   5        8.34       11.26      2.82 o 
   4 -12   5        4.90        8.39      2.44 o 
  -3 -11   5        0.73       -1.21      2.24 o 
  -2 -11   5        2.60       -0.56      2.37 o 
  -1 -11   5        0.29       -1.47      2.48 o 
   0 -11   5       10.58        4.58      2.55 o 
   1 -11   5        0.02       -2.26      2.54 o 
   2 -11   5       13.87       15.30      2.50 o 
   3 -11   5        2.44        5.32      2.34 o 
   4 -11   5       37.49       37.65      3.31 o 
   5 -11   5       86.02       86.77      3.90 o 
   6 -11   5        1.40        4.78      2.20 o 
  -5 -10   5        3.94        3.62      2.80 o 
  -4 -10   5        0.32       -2.63      2.63 o 
  -3 -10   5        1.89       -1.36      1.65 o 
  -2 -10   5      123.28      107.49      4.04 o 
  -1 -10   5        1.75       -0.51      2.56 o 
   0 -10   5       47.55       37.48      3.18 o 
   1 -10   5       23.18       21.13      2.81 o 
   2 -10   5        1.82        1.78      2.32 o 
   3 -10   5        2.30        8.44      2.58 o 
   4 -10   5      110.68      106.13      4.11 o 
   5 -10   5        0.50        2.65      2.31 o 
   6 -10   5        8.61        8.12      1.63 o 
   7 -10   5        1.50       -2.37      2.37 o 
   8 -10   5        9.25        6.05      3.00 o 
  -6  -9   5        7.77        9.40      2.96 o 
  -5  -9   5       12.15       13.27      2.95 o 
  -4  -9   5       50.41       45.27      3.22 o 
  -3  -9   5       60.54       55.33      3.54 o 
  -2  -9   5       19.85       16.04      1.80 o 
  -1  -9   5       20.87       19.03      2.47 o 
   0  -9   5       77.70       74.82      3.44 o 
   1  -9   5       78.50       77.38      3.53 o 
   2  -9   5       10.09        7.29      2.36 o 
   3  -9   5       17.08       16.83      2.37 o 
   4  -9   5        3.29        3.34      1.48 o 
   5  -9   5       45.70       37.85      3.08 o 
   6  -9   5        3.09        1.12      1.52 o 
   7  -9   5        0.38       -2.62      2.62 o 
   8  -9   5        5.03       -2.09      2.79 o 
   9  -9   5        5.39        5.79      3.12 o 
  -7  -8   5        4.63        6.49      2.86 o 
  -6  -8   5      257.63      278.22      5.88 o 
  -5  -8   5        1.33        2.00      2.59 o 
  -4  -8   5       43.86       50.30      3.15 o 
  -3  -8   5        5.90        3.64      1.35 o 
  -2  -8   5      167.59      167.18      2.86 o 
  -1  -8   5       13.07        9.96      2.11 o 
   0  -8   5       26.68       25.36      2.31 o 
   1  -8   5        5.57        4.96      2.07 o 
   2  -8   5       13.23       13.34      2.25 o 
   3  -8   5        5.21        2.86      1.36 o 
   4  -8   5       11.82       10.11      1.51 o 
   5  -8   5        3.75        3.47      1.38 o 
   6  -8   5        4.20        1.45      1.43 o 
   7  -8   5        0.34       -1.63      2.34 o 
   8  -8   5        0.66        2.57      2.58 o 
   9  -8   5        5.38        5.03      2.98 o 
  -8  -7   5       30.60       28.87      2.26 o 
  -7  -7   5       10.96        9.33      2.83 o 
  -6  -7   5       56.63       52.65      3.32 o 
  -5  -7   5       11.77       10.99      2.57 o 
  -4  -7   5        8.31        7.45      2.29 o 
  -3  -7   5       19.10       23.09      1.84 o 
  -2  -7   5       21.50       12.82      1.38 o 
  -1  -7   5       51.36       52.63      1.79 o 
   0  -7   5       77.30       67.55      2.85 o 
   1  -7   5       67.55       75.48      3.11 o 
   2  -7   5      273.74      268.01      4.00 o 
   3  -7   5       74.59       69.59      4.29 o 
   4  -7   5        2.80        3.29      1.34 o 
   5  -7   5        0.36       -0.93      1.35 o 
   6  -7   5       24.60       23.03      1.65 o 
   7  -7   5        3.06        1.09      2.19 o 
   8  -7   5       28.54       29.31      3.18 o 
   9  -7   5        2.49        7.50      2.95 o 
  10  -7   5       26.06       27.97      3.59 o 
  -9  -6   5        0.08       -1.28      1.84 o 
  -8  -6   5       16.51       13.01      2.00 o 
  -7  -6   5        7.30        7.10      1.82 o 
  -6  -6   5       12.29        7.24      2.38 o 
  -5  -6   5        3.28        3.99      2.25 o 
  -4  -6   5       96.09       94.35      2.06 o 
  -3  -6   5        0.64        0.65      1.18 o 
  -2  -6   5       32.88       35.91      1.50 o 
  -1  -6   5       65.80       76.62      1.78 o 
   0  -6   5      671.70      677.95      6.73 o 
   1  -6   5      281.97      282.51      3.70 o 
   2  -6   5       84.78       94.99      1.89 o 
   3  -6   5       17.93       16.41      1.30 o 
   4  -6   5       54.85       47.85      2.08 o 
   5  -6   5        5.40        6.24      1.42 o 
   6  -6   5      173.71      183.71      3.44 o 
   7  -6   5       38.89       36.23      3.01 o 
   8  -6   5       51.16       46.98      3.34 o 
   9  -6   5       30.09       33.58      3.31 o 
  10  -6   5       33.54       26.37      3.41 o 
 -10  -5   5        0.01       11.81      2.77 o 
  -9  -5   5        5.82        9.07      3.23 o 
  -8  -5   5        3.21        3.49      2.19 o 
  -7  -5   5        0.88        0.07      1.58 o 
  -6  -5   5       17.29       20.22      1.69 o 
  -5  -5   5        7.78        7.78      2.07 o 
  -4  -5   5       22.83       23.27      1.89 o 
  -3  -5   5       13.25       15.96      1.87 o 
  -2  -5   5      605.44      647.66     10.01 o 
  -1  -5   5        0.91        0.23      0.60 o 
   0  -5   5      323.95      296.39      1.84 o 
   1  -5   5       93.29       95.99      1.64 o 
   2  -5   5      148.29      148.22      2.11 o 
   3  -5   5        1.30        0.52      1.01 o 
   4  -5   5       53.28       61.88      2.10 o 
   5  -5   5      151.79      147.91      2.51 o 
   6  -5   5        0.36        0.52      1.24 o 
   7  -5   5       33.27       27.02      2.73 o 
   8  -5   5       33.58       28.35      3.00 o 
   9  -5   5        1.43       -1.22      2.79 o 
  10  -5   5       49.98       59.09      3.65 o 
 -10  -4   5        3.28        3.94      2.42 o 
  -9  -4   5        0.31        1.83      1.62 o 
  -8  -4   5        6.98        5.39      1.52 o 
  -7  -4   5        7.58        8.57      1.53 o 
  -6  -4   5        1.94        1.02      1.27 o 
  -5  -4   5        8.99       11.09      3.19 o 
  -4  -4   5       42.60       53.22      1.06 o 
  -3  -4   5       23.07       30.63      0.80 o 
  -2  -4   5       38.39       39.38      0.63 o 
  -1  -4   5      235.27      239.31      2.63 o 
   0  -4   5     1375.16     1452.26      5.81 o 
   1  -4   5       29.60       26.77      1.24 o 
   2  -4   5        3.52        2.94      0.87 o 
   3  -4   5       19.50       21.15      1.15 o 
   4  -4   5        8.98        9.12      0.88 o 
   5  -4   5       28.00       29.56      1.46 o 
   6  -4   5        0.88       -0.14      1.20 o 
   7  -4   5        2.54       -1.42      2.36 o 
   8  -4   5       13.71       10.50      2.67 o 
   9  -4   5       26.48       24.17      1.86 o 
  10  -4   5        8.99        5.84      2.53 o 
 -11  -3   5        7.70        6.14      2.67 o 
 -10  -3   5       73.18       74.91      3.68 o 
  -9  -3   5        0.00        1.08      1.55 o 
  -8  -3   5       17.35       19.17      1.68 o 
  -7  -3   5        1.08        2.19      1.35 o 
  -6  -3   5       53.07       58.32      1.85 o 
  -5  -3   5        9.66        7.07      0.83 o 
  -4  -3   5       65.71       66.57      0.97 o 
  -3  -3   5        0.26        0.71      0.47 o 
  -2  -3   5      717.23      746.01      5.02 o 
  -1  -3   5        3.53        3.13      0.42 o 
   0  -3   5      616.29      567.01      4.01 o 
   1  -3   5      413.68      405.08      2.45 o 
   2  -3   5      105.80      117.79      1.21 o 
   3  -3   5       89.93       89.49      4.58 o 
   4  -3   5       77.60       75.06      1.75 o 
   5  -3   5       26.41       27.16      1.39 o 
   6  -3   5        0.40       -0.02      1.50 o 
   7  -3   5       11.41        5.65      1.41 o 
   8  -3   5        4.76        4.27      1.60 o 
   9  -3   5        0.29        0.88      2.47 o 
  10  -3   5       27.16       29.74      3.08 o 
 -11  -2   5        0.05        0.06      2.35 o 
 -10  -2   5       36.36       31.93      3.00 o 
  -9  -2   5        6.33        4.28      1.62 o 
  -8  -2   5      175.16      173.02      3.04 o 
  -7  -2   5       93.13       92.62      3.95 o 
  -6  -2   5      187.84      173.00      2.60 o 
  -5  -2   5       69.26       63.37      1.41 o 
  -4  -2   5      118.10      121.50      0.96 o 
  -3  -2   5       66.82       69.82      1.05 o 
  -2  -2   5       26.54       34.08      0.61 o 
  -1  -2   5       67.62       70.53      0.87 o 
   0  -2   5      311.97      351.32      2.12 o 
   1  -2   5      485.20      500.97      3.16 o 
   2  -2   5      387.43      428.50      2.43 o 
   3  -2   5      332.16      327.74      5.15 o 
   4  -2   5       35.40       28.70      2.04 o 
   5  -2   5       19.46       13.87      1.14 o 
   6  -2   5      530.73      516.65      5.26 o 
   7  -2   5      480.36      490.81     22.92 o 
   8  -2   5       56.04       56.61      3.21 o 
   9  -2   5       31.20       37.56      3.03 o 
  10  -2   5       17.45       19.89      2.73 o 
 -11  -1   5        1.76        1.14      2.50 o 
 -10  -1   5        0.94       -1.33      2.36 o 
  -9  -1   5        9.37        9.08      1.58 o 
  -8  -1   5       13.17       10.54      1.55 o 
  -7  -1   5        5.35        6.13      1.35 o 
  -6  -1   5      429.79      409.88      5.29 o 
  -5  -1   5       35.26       38.35      1.23 o 
  -4  -1   5       23.81       21.82      0.65 o 
  -3  -1   5        0.50        1.47      0.44 o 
  -2  -1   5      198.02      245.10      1.67 o 
  -1  -1   5       70.73       72.36      1.31 o 
   0  -1   5      622.02      531.24      3.25 o 
   1  -1   5       57.11       57.50      0.86 o 
   2  -1   5      394.22      461.76      4.49 o 
   3  -1   5       10.50       10.81      0.68 o 
   4  -1   5      654.43      694.98      7.91 o 
   5  -1   5       56.90       56.44      1.22 o 
   6  -1   5      652.38      639.28      4.57 o 
   7  -1   5       10.57       17.68      2.47 o 
   8  -1   5        6.63       10.49      2.44 o 
   9  -1   5        0.63       -0.16      2.26 o 
  10  -1   5        2.49        0.61      2.39 o 
 -11   0   5        0.58        1.99      2.20 o 
 -10   0   5        1.86       -0.07      2.16 o 
  -9   0   5       81.02       77.71      2.37 o 
  -8   0   5        3.28        1.95      1.42 o 
  -7   0   5      343.13      337.93      2.78 o 
  -6   0   5       50.18       49.42      1.22 o 
  -5   0   5       17.96       19.30      0.79 o 
  -4   0   5      963.48      960.22      9.04 o 
  -3   0   5       66.18       72.17      1.18 o 
  -2   0   5     1239.54     1352.37      3.01 o 
  -1   0   5       38.47       40.97      1.11 o 
   0   0   5      730.59      758.20      5.35 o 
   1   0   5      200.22      216.95      1.62 o 
   2   0   5     1134.21     1137.40      6.92 o 
   3   0   5       36.46       35.41      1.81 o 
   4   0   5       29.41       35.98      1.02 o 
   5   0   5       69.13       67.69      1.36 o 
   6   0   5      121.10      125.98      2.35 o 
   7   0   5       93.48       99.76      3.53 o 
   8   0   5       10.23       11.84      2.43 o 
   9   0   5        8.46        7.49      2.49 o 
 -12   1   5       10.02       13.60      2.72 o 
 -11   1   5       16.60       16.62      2.57 o 
 -10   1   5       83.35       93.02      3.77 o 
  -9   1   5       41.01       42.40      3.53 o 
  -8   1   5      625.89      607.52      3.98 o 
  -7   1   5       77.40       70.44      1.57 o 
  -6   1   5      430.95      414.32      5.30 o 
  -5   1   5       15.71       18.22      0.94 o 
  -4   1   5     2441.49     2664.00      7.67 o 
  -3   1   5       70.50       72.05      1.49 o 
  -2   1   5        7.20       13.28      0.79 o 
  -1   1   5        0.49        0.54      0.63 o 
   0   1   5      581.67      689.69      7.93 o 
   1   1   5        4.57        4.02      0.69 o 
   2   1   5      260.38      281.12      1.86 o 
   3   1   5       15.69       15.32      0.78 o 
   4   1   5        6.24        7.73      0.81 o 
   5   1   5        0.46        1.27      1.18 o 
   6   1   5       36.35       39.33      1.73 o 
   7   1   5       16.07       16.02      1.50 o 
   8   1   5        0.91       -0.31      2.10 o 
   9   1   5        6.40        2.01      2.10 o 
 -12   2   5        0.83       -1.59      2.34 o 
 -11   2   5        8.16        5.14      2.45 o 
 -10   2   5        0.20       -0.96      2.25 o 
  -9   2   5      104.47      104.94      3.53 o 
  -8   2   5      244.46      244.67      2.74 o 
  -7   2   5       71.24       69.19      1.93 o 
  -6   2   5        3.03        1.43      1.14 o 
  -5   2   5      190.74      185.80      2.51 o 
  -4   2   5     1017.38     1117.85      6.08 o 
  -3   2   5       52.91       53.44      1.45 o 
  -2   2   5     1168.78     1258.89      3.70 o 
  -1   2   5       29.64       31.91      0.93 o 
   0   2   5       45.27       32.63      1.81 o 
   1   2   5       40.09       42.61      0.89 o 
   2   2   5      264.26      240.87      2.91 o 
   3   2   5        0.03        0.36      0.78 o 
   4   2   5      102.86      102.31      2.11 o 
   5   2   5        2.38        2.62      1.33 o 
   6   2   5        6.44        6.72      1.44 o 
   7   2   5        1.16        2.01      1.43 o 
   8   2   5        5.33        7.89      1.64 o 
   9   2   5        1.89        2.41      2.43 o 
 -11   3   5        2.16        3.93      2.37 o 
 -10   3   5       51.79       59.59      2.32 o 
  -9   3   5       44.55       41.61      2.05 o 
  -8   3   5      462.23      463.17      8.35 o 
  -7   3   5        2.30        3.00      1.42 o 
  -6   3   5      512.87      551.09     13.67 o 
  -5   3   5       26.08       27.84      1.49 o 
  -4   3   5      811.01      826.43      5.33 o 
  -3   3   5        3.25        2.96      1.15 o 
  -2   3   5      821.36      895.32     12.46 o 
  -1   3   5       40.60       39.94      1.24 o 
   0   3   5       18.54       17.42      1.01 o 
   1   3   5        1.07        1.59      0.69 o 
   2   3   5        3.99        4.28      0.78 o 
   3   3   5        1.77        1.07      1.70 o 
   4   3   5       10.43       14.14      2.05 o 
   5   3   5       31.72       32.00      1.77 o 
   6   3   5       17.83       22.30      1.69 o 
   7   3   5        9.48       12.14      3.08 o 
   8   3   5        0.52        3.04      2.16 o 
 -11   4   5       20.62       22.26      1.96 o 
 -10   4   5        9.54       10.20      2.37 o 
  -9   4   5       12.45       10.45      1.69 o 
  -8   4   5      181.66      182.08      3.36 o 
  -7   4   5        0.36       -0.47      1.48 o 
  -6   4   5       36.37       34.14      3.49 o 
  -5   4   5       22.29       23.68      1.56 o 
  -4   4   5       19.50       25.43      2.09 o 
  -3   4   5      207.21      216.86      2.64 o 
  -2   4   5        7.49        9.28      1.21 o 
  -1   4   5        1.98        1.15      0.77 o 
   0   4   5      583.15      586.08      9.83 o 
   1   4   5        2.44        1.95      1.66 o 
   2   4   5      155.11      157.65      3.68 o 
   3   4   5        1.16        1.25      1.83 o 
   4   4   5       47.85       52.38      2.87 o 
   5   4   5        0.65        2.33      2.05 o 
   6   4   5        0.58       -0.02      2.13 o 
   7   4   5        9.40       14.06      2.67 o 
 -11   5   5       19.37       20.24      3.02 o 
 -10   5   5        8.97        7.37      2.39 o 
  -9   5   5       10.31        7.88      1.71 o 
  -8   5   5        0.23       -1.60      1.60 o 
  -7   5   5        0.55       -1.43      2.57 o 
  -6   5   5        2.53        1.90      2.39 o 
  -5   5   5       12.55       10.51      2.40 o 
  -4   5   5       69.26       68.20      2.94 o 
  -3   5   5        3.59        1.29      1.19 o 
  -2   5   5      686.67      674.41      6.04 o 
  -1   5   5        0.27       -0.02      1.24 o 
   0   5   5      707.88      681.54     13.43 o 
   1   5   5       17.24       15.14      2.05 o 
   2   5   5      173.42      170.08      4.10 o 
   3   5   5        0.37        1.21      1.99 o 
   4   5   5        0.11       -0.44      1.98 o 
   5   5   5        0.82        1.12      2.12 o 
   6   5   5       18.84       18.05      2.67 o 
   7   5   5        0.18        3.73      2.68 o 
 -10   6   5       30.37       31.17      3.13 o 
  -9   6   5       20.03       20.28      2.87 o 
  -8   6   5      134.14      143.08      4.65 o 
  -7   6   5       61.31       62.17      3.63 o 
  -6   6   5      180.68      170.06      4.52 o 
  -5   6   5        1.83        2.29      2.62 o 
  -4   6   5      106.63       94.40      3.43 o 
  -3   6   5       28.07       25.26      2.06 o 
  -2   6   5       24.67       25.64      1.65 o 
  -1   6   5       13.10       13.60      1.53 o 
   0   6   5       22.27       20.29      3.96 o 
   1   6   5        0.09        0.65      1.49 o 
   2   6   5       31.20       23.01      2.42 o 
   3   6   5        2.60        4.34      2.20 o 
   4   6   5       64.24       55.38      3.29 o 
   5   6   5        0.11        1.19      2.44 o 
   6   6   5       19.20       24.28      3.03 o 
 -10   7   5       54.97       50.48      3.54 o 
  -9   7   5        1.81        5.04      2.76 o 
  -8   7   5       30.57       31.02      3.24 o 
  -7   7   5        4.61        3.87      2.98 o 
  -6   7   5       23.56       18.86      2.86 o 
  -5   7   5        2.23        1.29      2.47 o 
  -4   7   5       38.78       39.80      3.17 o 
  -3   7   5       43.32       42.52      1.92 o 
  -2   7   5      565.80      581.75      7.37 o 
  -1   7   5        2.29       -0.92      1.56 o 
   0   7   5      101.77      101.05      3.31 o 
   1   7   5       33.62       35.47      1.97 o 
   2   7   5       53.69       59.30      2.28 o 
   3   7   5        0.15        1.45      2.29 o 
   4   7   5        2.41        5.94      2.50 o 
  -9   8   5       14.04       14.39      2.92 o 
  -8   8   5        3.49        2.26      2.87 o 
  -7   8   5        0.62       -2.25      3.23 o 
  -6   8   5        4.94        5.84      2.82 o 
  -5   8   5       14.65       15.58      2.76 o 
  -4   8   5       19.08       23.64      2.91 o 
  -3   8   5        1.10        3.48      2.62 o 
  -2   8   5       93.30       93.98      3.06 o 
  -1   8   5       22.59       19.96      1.81 o 
   0   8   5        0.13       -0.71      1.56 o 
   1   8   5        2.97        2.71      1.69 o 
   2   8   5        0.64        3.50      2.98 o 
   3   8   5        0.56        1.77      1.91 o 
  -7   9   5        9.51        7.27      3.10 o 
  -6   9   5       18.33       18.91      5.06 o 
  -5   9   5       82.95       87.02      5.78 o 
  -4   9   5       74.51       80.99      4.12 o 
  -3   9   5        1.66        0.80      2.59 o 
  -2   9   5        0.67        4.82      2.74 o 
  -1   9   5       14.92       12.73      2.94 o 
   0   9   5       55.93       52.27      2.28 o 
   1   9   5        5.91        8.86      2.57 o 
  -5  10   5       17.56       17.71      2.34 o 
  -4  10   5       21.21       25.47      2.53 o 
  -3  10   5        8.52       14.28      3.31 o 
  -2  10   5        7.06        9.38      3.31 o 
   0 -12   6        7.23        5.21      2.49 o 
   1 -12   6        5.78        8.62      2.55 o 
   2 -12   6        9.11        9.21      2.96 o 
   3 -12   6        3.19        9.66      2.53 o 
   4 -12   6        2.41        2.11      2.14 o 
  -3 -11   6       25.78       31.69      3.13 o 
  -2 -11   6        0.24        3.72      2.27 o 
  -1 -11   6        4.22        5.06      2.66 o 
   0 -11   6       18.41       14.67      2.65 o 
   1 -11   6        1.10        6.09      2.51 o 
   2 -11   6        9.71       12.03      2.94 o 
   3 -11   6       12.08       16.46      2.91 o 
   4 -11   6        1.11        0.61      2.21 o 
   5 -11   6       21.58       21.06      2.82 o 
   6 -11   6        6.01        0.51      2.06 o 
  -5 -10   6       21.19       21.17      3.12 o 
  -4 -10   6       41.04       30.37      3.09 o 
  -3 -10   6        7.62        5.20      1.70 o 
  -2 -10   6       26.64       27.57      3.02 o 
  -1 -10   6       53.52       46.20      3.45 o 
   0 -10   6       13.01       10.74      2.90 o 
   1 -10   6        0.37        0.87      2.57 o 
   2 -10   6        6.31        6.97      2.64 o 
   3 -10   6        3.87        4.84      2.45 o 
   4 -10   6        1.15        3.02      2.30 o 
   5 -10   6        3.44        5.81      2.46 o 
   6 -10   6        0.78       -1.63      1.63 o 
   7 -10   6        0.28       -2.11      2.11 o 
  -6  -9   6        9.24        8.08      2.89 o 
  -5  -9   6        5.58        3.51      2.62 o 
  -4  -9   6        5.59        1.41      2.44 o 
  -3  -9   6        1.74        1.87      1.73 o 
  -2  -9   6       24.58       26.82      2.66 o 
  -1  -9   6        3.04        6.74      2.44 o 
   0  -9   6      138.04      135.27      4.42 o 
   1  -9   6       14.50       12.08      2.38 o 
   2  -9   6        1.00        1.05      1.93 o 
   3  -9   6       32.62       34.58      2.93 o 
   4  -9   6        4.00        1.83      2.22 o 
   5  -9   6        6.83        5.74      1.62 o 
   6  -9   6       13.88       10.98      1.66 o 
   7  -9   6        2.68        0.61      2.57 o 
   8  -9   6        0.63        2.89      2.49 o 
  -7  -8   6        0.00        1.75      2.74 o 
  -6  -8   6        5.68        9.63      2.83 o 
  -5  -8   6       38.78       35.80      3.00 o 
  -4  -8   6        0.34        2.41      2.29 o 
  -3  -8   6        0.35        1.01      1.43 o 
  -2  -8   6        1.98        1.34      1.44 o 
  -1  -8   6       35.13       37.08      2.55 o 
   0  -8   6      102.36       93.82      3.58 o 
   1  -8   6       41.54       41.64      2.81 o 
   2  -8   6        8.31       10.53      2.35 o 
   3  -8   6        0.12        0.97      1.99 o 
   4  -8   6       15.29       13.12      1.55 o 
   5  -8   6       16.69       17.87      1.60 o 
   6  -8   6        3.12        2.85      1.41 o 
   7  -8   6        0.56        1.65      2.43 o 
   8  -8   6        3.07        7.24      2.85 o 
   9  -8   6        0.77       -2.68      2.96 o 
  -8  -7   6        0.13       -1.46      1.86 o 
  -7  -7   6        3.47        1.19      1.89 o 
  -6  -7   6        3.79        5.14      2.50 o 
  -5  -7   6        2.41        1.52      2.29 o 
  -4  -7   6       18.80       17.92      2.41 o 
  -3  -7   6        2.23        2.39      1.27 o 
  -2  -7   6       54.72       52.87      1.82 o 
  -1  -7   6       55.18       57.64      2.75 o 
   0  -7   6        1.51        1.33      1.81 o 
   1  -7   6       29.21       34.26      2.45 o 
   2  -7   6      801.05      802.29     29.11 o 
   3  -7   6       65.95       61.02      3.38 o 
   4  -7   6        5.88        1.47      1.34 o 
   5  -7   6        2.08        1.05      1.34 o 
   6  -7   6       29.26       31.40      2.61 o 
   7  -7   6       19.47       23.75      2.79 o 
   8  -7   6        8.55        9.85      3.00 o 
   9  -7   6        6.14        1.13      2.77 o 
  -9  -6   6        0.18       -1.95      1.95 o 
  -8  -6   6       33.22       33.11      2.23 o 
  -7  -6   6        0.49       -1.56      1.76 o 
  -6  -6   6       21.20       19.58      1.83 o 
  -5  -6   6        0.52        0.00      2.08 o 
  -4  -6   6      214.79      226.66      2.86 o 
  -3  -6   6       17.76       19.39      1.40 o 
  -2  -6   6       61.56       56.09      1.66 o 
  -1  -6   6       22.45       20.12      1.31 o 
   0  -6   6      346.72      346.27      6.32 o 
   1  -6   6      334.02      328.74      3.72 o 
   2  -6   6      222.26      231.55      2.77 o 
   3  -6   6       22.12       19.79      1.42 o 
   4  -6   6      251.48      238.35      3.74 o 
   5  -6   6       21.79       21.46      1.62 o 
   6  -6   6       16.71       17.06      3.29 o 
   7  -6   6        0.01       -0.47      2.33 o 
   8  -6   6        4.04       -0.39      2.55 o 
   9  -6   6       22.00       20.76      3.14 o 
 -10  -5   6        4.16       10.31      2.83 o 
  -9  -5   6       13.72       17.76      3.21 o 
  -8  -5   6       35.37       34.71      2.86 o 
  -7  -5   6        4.55        4.71      1.64 o 
  -6  -5   6       17.00       19.93      1.72 o 
  -5  -5   6        8.21        7.06      1.51 o 
  -4  -5   6        0.84        0.89      1.10 o 
  -3  -5   6        0.20        0.32      1.02 o 
  -2  -5   6      535.60      510.70      2.81 o 
  -1  -5   6        2.97        2.12      1.20 o 
   0  -5   6       95.70      103.91      3.94 o 
   1  -5   6        1.60        0.87      0.93 o 
   2  -5   6      185.38      187.61      3.06 o 
   3  -5   6       85.20       88.13      2.91 o 
   4  -5   6      531.70      519.65      4.30 o 
   5  -5   6        0.51        1.61      1.33 o 
   6  -5   6      247.39      245.29      3.37 o 
   7  -5   6        1.44        0.01      2.37 o 
   8  -5   6        6.87        4.75      2.49 o 
   9  -5   6        7.69        3.31      2.42 o 
  10  -5   6       21.33       24.16      3.19 o 
 -10  -4   6        1.04        2.57      2.42 o 
  -9  -4   6        2.11        3.27      1.57 o 
  -8  -4   6       89.49       93.70      2.60 o 
  -7  -4   6       25.75       26.84      2.84 o 
  -6  -4   6        0.39        0.28      1.39 o 
  -5  -4   6      100.52       96.24      2.22 o 
  -4  -4   6        0.19        0.10      0.83 o 
  -3  -4   6        4.83        5.60      0.81 o 
  -2  -4   6      361.17      312.54      1.93 o 
  -1  -4   6        9.72        9.68      0.70 o 
   0  -4   6     1947.64     1940.06      7.18 o 
   1  -4   6      656.69      641.14      5.09 o 
   2  -4   6     1034.36     1007.42      7.19 o 
   3  -4   6      134.28      141.62      1.74 o 
   4  -4   6      229.35      225.81      3.97 o 
   5  -4   6       79.95       81.55      2.04 o 
   6  -4   6       31.88       30.71      1.66 o 
   7  -4   6        2.59        1.51      2.41 o 
   8  -4   6       85.02       76.13      3.78 o 
   9  -4   6      144.92      152.91      4.75 o 
  10  -4   6        0.22        1.79      2.38 o 
 -11  -3   6        0.05       -2.30      2.57 o 
 -10  -3   6       28.66       27.44      2.90 o 
  -9  -3   6        0.00       -0.54      1.57 o 
  -8  -3   6      130.92      120.94      2.76 o 
  -7  -3   6        1.13        1.20      1.37 o 
  -6  -3   6      399.23      387.04      3.86 o 
  -5  -3   6       61.93       66.60      1.79 o 
  -4  -3   6      545.07      502.54      4.36 o 
  -3  -3   6       20.73       19.66      0.88 o 
  -2  -3   6      369.41      358.94      2.64 o 
  -1  -3   6        0.48        1.78      0.43 o 
   0  -3   6      880.99      966.64      4.17 o 
   1  -3   6      184.90      176.51      1.71 o 
   2  -3   6      138.66      159.66      1.47 o 
   3  -3   6       25.86       28.70      1.34 o 
   4  -3   6      413.52      438.95      6.81 o 
   5  -3   6       12.02        9.87      1.27 o 
   6  -3   6        7.41        8.39      2.25 o 
   7  -3   6       58.44       59.81      3.28 o 
   8  -3   6      624.36      652.39      8.35 o 
   9  -3   6       23.04       30.13      3.15 o 
  10  -3   6        0.28       10.66      2.41 o 
 -11  -2   6        6.07        1.93      2.52 o 
 -10  -2   6       39.13       29.97      2.14 o 
  -9  -2   6        1.63       -0.82      1.64 o 
  -8  -2   6        1.76        0.93      1.71 o 
  -7  -2   6      130.06      122.21      2.55 o 
  -6  -2   6       20.19       19.91      1.07 o 
  -5  -2   6       56.43       56.34      1.62 o 
  -4  -2   6       36.12       34.39      0.95 o 
  -3  -2   6       14.96       17.27      0.49 o 
  -2  -2   6      300.11      321.52      1.72 o 
  -1  -2   6       87.79       95.82      1.77 o 
   0  -2   6       56.97       50.52      0.91 o 
   1  -2   6       12.53        9.96      0.69 o 
   2  -2   6      853.95      848.22      4.61 o 
   3  -2   6      662.05      663.93      5.41 o 
   4  -2   6       11.18       10.10      0.99 o 
   5  -2   6       10.09       11.94      2.03 o 
   6  -2   6      105.51      111.78      3.60 o 
   7  -2   6        4.05        6.77      2.21 o 
   8  -2   6      125.45      129.32      4.21 o 
   9  -2   6       19.54       29.42      2.97 o 
 -11  -1   6        7.03        4.58      2.58 o 
 -10  -1   6       64.20       75.74      3.20 o 
  -9  -1   6        1.78        1.49      1.57 o 
  -8  -1   6       77.31       66.70      4.05 o 
  -7  -1   6      120.26      129.65      5.59 o 
  -6  -1   6       23.11       23.19      1.46 o 
  -5  -1   6       46.16       43.35      1.14 o 
  -4  -1   6     1602.07     1671.53      3.89 o 
  -3  -1   6       29.16       33.09      0.96 o 
  -2  -1   6     5262.83     5544.63     25.72 o 
  -1  -1   6       32.35       31.90      2.22 o 
   0  -1   6      350.85      383.11      2.20 o 
   1  -1   6       29.58       30.40      0.83 o 
   2  -1   6      326.76      371.86      3.08 o 
   3  -1   6       60.57       48.68      1.39 o 
   4  -1   6      206.75      212.88      6.52 o 
   5  -1   6       13.76       11.05      1.28 o 
   6  -1   6        0.12        0.04      2.26 o 
   7  -1   6        0.32       -1.36      2.30 o 
   8  -1   6        1.94        1.99      2.36 o 
   9  -1   6        2.33        2.56      2.48 o 
 -11   0   6        6.86        9.24      2.37 o 
 -10   0   6       21.40       20.17      1.88 o 
  -9   0   6       73.68       76.30      2.50 o 
  -8   0   6        0.25       -0.26      1.50 o 
  -7   0   6      249.42      256.53      3.34 o 
  -6   0   6      203.23      209.36      2.20 o 
  -5   0   6      119.40      123.78      1.37 o 
  -4   0   6       13.28       10.66      0.66 o 
  -3   0   6        0.02        0.13      0.57 o 
  -2   0   6      436.09      456.73      2.13 o 
  -1   0   6        1.21        0.26      0.84 o 
   0   0   6       43.39       39.82      0.97 o 
   1   0   6       54.42       59.98      0.97 o 
   2   0   6      223.93      215.31      6.50 o 
   3   0   6        0.16        0.29      0.98 o 
   4   0   6       14.81       14.55      1.27 o 
   5   0   6       49.94       51.36      1.74 o 
   6   0   6       33.08       35.72      1.71 o 
   7   0   6        7.03        2.44      2.26 o 
   8   0   6       75.05       83.42      3.62 o 
   9   0   6        4.73        0.29      2.45 o 
 -11   1   6        2.34        0.70      2.13 o 
 -10   1   6        7.64        4.06      1.66 o 
  -9   1   6       83.25       83.88      2.56 o 
  -8   1   6       45.53       43.79      3.12 o 
  -7   1   6       44.43       40.26      1.38 o 
  -6   1   6      885.14      878.57     11.66 o 
  -5   1   6        4.62        3.44      1.04 o 
  -4   1   6      256.47      238.64      2.59 o 
  -3   1   6       22.71       18.07      1.56 o 
  -2   1   6      694.39      697.54      4.62 o 
  -1   1   6       11.44       10.96      0.79 o 
   0   1   6      196.29      176.84      1.72 o 
   1   1   6       24.52       25.82      1.18 o 
   2   1   6      156.94      151.76      2.33 o 
   3   1   6        2.79        3.35      1.13 o 
   4   1   6       53.98       51.03      3.05 o 
   5   1   6        2.71        2.41      1.32 o 
   6   1   6        2.04        0.00      2.11 o 
   7   1   6       32.63       33.80      3.02 o 
   8   1   6       91.48       95.56      3.84 o 
   9   1   6        4.48        2.84      2.03 o 
 -11   2   6        7.14        1.67      2.29 o 
 -10   2   6      171.39      166.55      3.36 o 
  -9   2   6      162.42      158.34      5.30 o 
  -8   2   6       69.47       73.12      2.78 o 
  -7   2   6       77.05       75.71      2.11 o 
  -6   2   6      128.37      125.06      2.36 o 
  -5   2   6       10.05       10.43      1.26 o 
  -4   2   6      100.27      102.85      1.98 o 
  -3   2   6       13.07       13.68      1.19 o 
  -2   2   6     1052.93     1100.49      4.31 o 
  -1   2   6        9.97       11.67      0.85 o 
   0   2   6      161.68      154.24      2.12 o 
   1   2   6        0.01       -0.68      0.98 o 
   2   2   6       57.31       53.45      1.58 o 
   3   2   6        3.00        3.04      1.26 o 
   4   2   6       33.65       40.18      1.74 o 
   5   2   6       24.68       25.09      1.67 o 
   6   2   6       10.72       13.81      1.64 o 
   7   2   6        8.48       10.22      1.96 o 
   8   2   6       10.75       19.30      1.77 o 
 -11   3   6       11.62       14.38      2.55 o 
 -10   3   6       35.88       38.86      3.54 o 
  -9   3   6       14.70       12.82      1.67 o 
  -8   3   6       87.71       90.42      2.46 o 
  -7   3   6        2.80        1.93      1.45 o 
  -6   3   6      137.51      137.44      2.56 o 
  -5   3   6       15.27       13.15      1.43 o 
  -4   3   6        5.70        4.34      1.23 o 
  -3   3   6        0.78       -0.04      1.17 o 
  -2   3   6      111.30      112.46      2.01 o 
  -1   3   6        0.12        0.35      0.89 o 
   0   3   6       30.43       29.62      1.29 o 
   1   3   6        0.09        0.12      1.03 o 
   2   3   6        2.63        1.94      1.07 o 
   3   3   6        4.25        4.76      1.20 o 
   4   3   6       52.57       46.46      2.74 o 
   5   3   6        7.30        6.71      1.53 o 
   6   3   6        9.24       14.14      1.72 o 
   7   3   6        3.08        4.46      1.62 o 
 -11   4   6        7.18        6.00      2.17 o 
 -10   4   6        5.08        4.20      1.69 o 
  -9   4   6        6.45        3.49      1.66 o 
  -8   4   6        9.86        8.18      1.64 o 
  -7   4   6        0.34       -0.78      1.48 o 
  -6   4   6       12.46       11.75      1.52 o 
  -5   4   6        2.47        2.10      1.40 o 
  -4   4   6       47.60       57.51      2.75 o 
  -3   4   6       11.01        7.49      1.26 o 
  -2   4   6      248.41      248.53      2.98 o 
  -1   4   6        5.97        5.17      0.94 o 
   0   4   6      359.99      378.72      3.43 o 
   1   4   6        0.06       -1.29      1.78 o 
   2   4   6       20.73       12.70      2.06 o 
   3   4   6       10.59        9.63      2.21 o 
   4   4   6       39.13       21.19      2.40 o 
   5   4   6        0.60        0.96      2.09 o 
   6   4   6        3.39        8.44      2.44 o 
   7   4   6        0.47        2.14      2.30 o 
 -11   5   6        2.89        5.03      2.50 o 
 -10   5   6        4.73        1.98      1.63 o 
  -9   5   6        0.01       -3.08      3.28 o 
  -8   5   6       25.96       27.20      2.01 o 
  -7   5   6        0.16        1.74      2.42 o 
  -6   5   6      198.00      179.97      4.46 o 
  -5   5   6       18.24       20.15      2.54 o 
  -4   5   6       85.41       88.79      3.33 o 
  -3   5   6       39.87       39.09      2.26 o 
  -2   5   6        3.99        4.76      1.35 o 
  -1   5   6       61.68       60.77      1.99 o 
   0   5   6      299.37      314.35      3.67 o 
   1   5   6        0.72        1.04      1.97 o 
   2   5   6       95.46       91.99      3.40 o 
   3   5   6        0.06        0.04      2.11 o 
   4   5   6        0.10        0.29      2.08 o 
   5   5   6        2.12        5.30      2.37 o 
   6   5   6        3.21       10.47      2.66 o 
 -10   6   6        5.44        1.77      2.48 o 
  -9   6   6        9.23        7.16      2.59 o 
  -8   6   6       62.45       68.71      3.63 o 
  -7   6   6        6.10        5.13      2.64 o 
  -6   6   6       84.53       65.91      3.44 o 
  -5   6   6       14.25       15.86      2.67 o 
  -4   6   6      279.26      266.05      5.24 o 
  -3   6   6        3.63        2.79      1.58 o 
  -2   6   6       16.11       17.83      1.70 o 
  -1   6   6       12.20       11.71      1.69 o 
   0   6   6      202.31      191.43      3.24 o 
   1   6   6        8.91        6.94      2.10 o 
   2   6   6       12.78        8.30      2.27 o 
   3   6   6        0.00        0.09      2.22 o 
   4   6   6       38.02       40.66      3.13 o 
   5   6   6        0.00        0.76      2.45 o 
  -9   7   6        7.97       10.93      2.78 o 
  -8   7   6       30.92       35.96      3.26 o 
  -7   7   6        4.07        6.53      2.75 o 
  -6   7   6        3.52       -0.03      2.82 o 
  -5   7   6      141.01      152.89      4.65 o 
  -4   7   6      106.75      101.77      2.57 o 
  -3   7   6       95.40       92.79      2.50 o 
  -2   7   6      138.04      140.25      4.03 o 
  -1   7   6       23.45       24.42      1.86 o 
   0   7   6      174.70      174.35      3.25 o 
   1   7   6        6.92        6.61      1.80 o 
   2   7   6       61.09       74.99      6.36 o 
   3   7   6        5.25        5.05      2.35 o 
   4   7   6        8.09        7.73      2.65 o 
  -8   8   6        3.96       11.98      3.14 o 
  -7   8   6        0.72       -2.95      2.95 o 
  -6   8   6       95.98       86.84      4.19 o 
  -5   8   6       26.56       23.39      3.06 o 
  -4   8   6       75.12       76.93      3.79 o 
  -3   8   6        1.44        2.65      1.56 o 
  -2   8   6        3.64        3.31      1.61 o 
  -1   8   6        4.48        4.51      1.62 o 
   0   8   6       20.47       17.56      1.93 o 
   1   8   6        1.06       -1.69      3.03 o 
   2   8   6        3.63        5.89      2.46 o 
  -6   9   6      105.93      109.62      3.24 o 
  -5   9   6       23.87       25.11      3.67 o 
  -4   9   6        4.19        5.01      2.91 o 
  -3   9   6       10.42       12.99      3.16 o 
  -2   9   6       13.82       12.76      3.26 o 
  -1   9   6        0.97       -1.49      3.46 o 
   0   9   6       38.35       41.70      2.60 o 
   0 -12   7        0.44        3.41      2.73 o 
   1 -12   7        0.00        2.58      2.57 o 
   2 -12   7       10.13       15.01      3.17 o 
   3 -12   7        1.17        1.12      2.47 o 
  -3 -11   7        9.92       12.60      2.50 o 
  -2 -11   7       15.68       13.49      2.67 o 
  -1 -11   7        3.53        5.36      2.52 o 
   0 -11   7        0.02        2.24      2.68 o 
   1 -11   7        8.83        9.83      2.78 o 
   2 -11   7       12.44       13.19      2.79 o 
   3 -11   7        4.64        9.37      2.44 o 
   4 -11   7       29.44       28.43      3.17 o 
   5 -11   7        5.77        0.15      2.54 o 
   6 -11   7        5.52       -2.29      2.29 o 
  -5 -10   7        0.00       -0.39      2.67 o 
  -4 -10   7        2.66        0.77      2.62 o 
  -3 -10   7        1.03        1.22      1.65 o 
  -2 -10   7       97.82       93.77      4.15 o 
  -1 -10   7       44.26       52.12      3.44 o 
   0 -10   7       26.80       26.39      3.14 o 
   1 -10   7       24.54       22.34      2.91 o 
   2 -10   7        1.54        2.21      2.46 o 
   3 -10   7        2.59        0.73      2.45 o 
   4 -10   7        0.12       -0.32      2.43 o 
   5 -10   7        0.32       -2.33      2.33 o 
   6 -10   7       27.26       25.64      2.98 o 
   7 -10   7       13.36       17.40      1.92 o 
  -6  -9   7        7.79        4.69      2.82 o 
  -5  -9   7        1.18        1.40      2.44 o 
  -4  -9   7        1.95        1.48      2.30 o 
  -3  -9   7        0.76       -0.16      1.52 o 
  -2  -9   7        7.23       10.50      2.54 o 
  -1  -9   7        6.17        7.15      2.24 o 
   0  -9   7       65.66       59.23      3.38 o 
   1  -9   7        7.86        8.92      2.55 o 
   2  -9   7        9.71       11.62      2.60 o 
   3  -9   7       10.78       11.83      2.47 o 
   4  -9   7       22.82       21.04      2.72 o 
   5  -9   7       56.54       65.46      3.47 o 
   6  -9   7       18.35       24.43      2.03 o 
   7  -9   7       33.42       46.10      3.57 o 
   8  -9   7       11.13        6.78      2.76 o 
  -7  -8   7        2.95        4.35      2.06 o 
  -6  -8   7       19.13       15.82      2.76 o 
  -5  -8   7        0.67        1.68      2.39 o 
  -4  -8   7       21.31       24.40      2.60 o 
  -3  -8   7        3.92        3.87      1.44 o 
  -2  -8   7       13.11       12.75      2.26 o 
  -1  -8   7        0.16        0.91      2.04 o 
   0  -8   7      199.93      205.49      4.77 o 
   1  -8   7        7.07        5.16      2.43 o 
   2  -8   7        5.67        6.23      2.51 o 
   3  -8   7       72.99       71.02      3.34 o 
   4  -8   7      114.93      114.67      2.64 o 
   5  -8   7        7.75        8.25      1.64 o 
   6  -8   7        1.59        4.85      1.54 o 
   7  -8   7        9.25       12.42      2.61 o 
   8  -8   7        1.29        0.35      2.75 o 
  -8  -7   7        8.94        3.28      1.82 o 
  -7  -7   7        4.46        0.97      1.84 o 
  -6  -7   7        0.25        0.28      1.71 o 
  -5  -7   7        0.37        0.77      2.22 o 
  -4  -7   7       73.65       72.34      3.20 o 
  -3  -7   7        1.20        1.03      1.29 o 
  -2  -7   7      146.62      139.38      2.48 o 
  -1  -7   7        0.09       -2.19      2.19 o 
   0  -7   7       95.96       86.02      3.25 o 
   1  -7   7      171.63      168.98      4.31 o 
   2  -7   7      356.89      357.50      5.89 o 
   3  -7   7      231.87      230.21     10.76 o 
   4  -7   7       33.53       30.82      1.74 o 
   5  -7   7       10.75       12.07      3.24 o 
   6  -7   7       26.09       24.23      2.10 o 
   7  -7   7       21.48       16.65      2.74 o 
   8  -7   7        5.87        3.97      2.69 o 
   9  -7   7        4.67        0.65      3.02 o 
  -9  -6   7        0.05       -1.23      1.87 o 
  -8  -6   7        0.03       -1.80      1.80 o 
  -7  -6   7        0.61       -0.50      1.73 o 
  -6  -6   7        6.64        2.20      1.91 o 
  -5  -6   7       22.57       22.63      1.83 o 
  -4  -6   7       49.40       50.72      1.81 o 
  -3  -6   7       14.83       16.37      1.42 o 
  -2  -6   7        0.31       -0.07      1.17 o 
  -1  -6   7      319.63      322.39      3.62 o 
   0  -6   7       19.82       21.49      1.25 o 
   1  -6   7      138.22      138.46      3.90 o 
   2  -6   7       17.64       14.99      1.26 o 
   3  -6   7       23.39       20.72      1.47 o 
   4  -6   7      100.25      101.40      2.38 o 
   5  -6   7       92.10       89.27      7.39 o 
   6  -6   7        0.69       -1.52      1.52 o 
   7  -6   7        3.71        2.60      2.25 o 
   8  -6   7        0.07       -2.57      2.57 o 
   9  -6   7       46.40       40.95      3.64 o 
 -10  -5   7       41.37       59.79      2.65 o 
  -9  -5   7        0.50        3.96      1.83 o 
  -8  -5   7        6.49        7.86      1.77 o 
  -7  -5   7        0.29       -0.08      1.66 o 
  -6  -5   7      268.33      286.46      4.47 o 
  -5  -5   7        2.79        0.67      1.48 o 
  -4  -5   7      519.99      531.57      3.44 o 
  -3  -5   7       22.98       23.51      1.13 o 
  -2  -5   7       88.17      112.04      1.37 o 
  -1  -5   7      368.65      377.56      2.48 o 
   0  -5   7      412.56      382.38      6.76 o 
   1  -5   7       21.65       19.85      0.96 o 
   2  -5   7        0.02        1.37      1.02 o 
   3  -5   7      108.32      110.80      2.19 o 
   4  -5   7        1.96        2.12      1.29 o 
   5  -5   7      107.76      106.50      2.44 o 
   6  -5   7        3.74        3.50      2.18 o 
   7  -5   7        5.65        1.49      2.28 o 
   8  -5   7       23.86       25.77      3.15 o 
   9  -5   7        1.19       -0.55      2.66 o 
 -10  -4   7        6.00        5.47      1.94 o 
  -9  -4   7       26.79       29.65      2.14 o 
  -8  -4   7      114.69      133.70      2.98 o 
  -7  -4   7        0.69        1.36      1.46 o 
  -6  -4   7       66.73       78.22      2.26 o 
  -5  -4   7       14.34       15.82      1.49 o 
  -4  -4   7      183.47      176.41      2.94 o 
  -3  -4   7      166.56      173.13      3.83 o 
  -2  -4   7      182.26      180.76      3.49 o 
  -1  -4   7      250.66      270.39      2.46 o 
   0  -4   7      169.05      174.17      1.47 o 
   1  -4   7        8.91        7.15      0.75 o 
   2  -4   7      141.26      124.56      2.21 o 
   3  -4   7       78.37       84.22      1.93 o 
   4  -4   7       10.61        7.20      1.32 o 
   5  -4   7        0.41        0.19      1.31 o 
   6  -4   7      291.75      281.35      3.68 o 
   7  -4   7      175.26      176.43      4.77 o 
   8  -4   7       12.31       14.72      2.96 o 
   9  -4   7       12.48       18.51      3.00 o 
 -10  -3   7       41.11       41.60      2.36 o 
  -9  -3   7       15.70       17.08      1.89 o 
  -8  -3   7        0.64        1.17      1.56 o 
  -7  -3   7        2.40        2.08      1.91 o 
  -6  -3   7      495.46      472.69      7.45 o 
  -5  -3   7        7.88        8.41      1.19 o 
  -4  -3   7       34.14       33.60      1.05 o 
  -3  -3   7       27.21       29.15      1.16 o 
  -2  -3   7      750.60      794.35      6.63 o 
  -1  -3   7        1.02        0.43      0.46 o 
   0  -3   7        0.89        4.27      0.63 o 
   1  -3   7       24.02       31.79      1.57 o 
   2  -3   7       59.41       61.59      1.61 o 
   3  -3   7        6.46        5.26      1.19 o 
   4  -3   7       47.33       53.10      1.75 o 
   5  -3   7       28.46       25.56      2.37 o 
   6  -3   7       53.77       55.04      3.13 o 
   7  -3   7       19.82       25.50      2.79 o 
   8  -3   7      117.11      119.13      4.28 o 
   9  -3   7       24.58       32.37      3.17 o 
 -11  -2   7       28.98       30.03      3.07 o 
 -10  -2   7       21.62       19.50      1.98 o 
  -9  -2   7        0.72        0.37      1.63 o 
  -8  -2   7        4.47        1.83      2.56 o 
  -7  -2   7       66.87       63.25      2.14 o 
  -6  -2   7        0.89       -0.06      1.34 o 
  -5  -2   7       49.65       46.63      2.00 o 
  -4  -2   7        4.64        3.20      0.77 o 
  -3  -2   7        8.76        8.21      0.47 o 
  -2  -2   7      215.36      222.41      4.08 o 
  -1  -2   7      143.89      148.93      1.96 o 
   0  -2   7      853.10      847.46      6.85 o 
   1  -2   7      144.69      144.79      1.55 o 
   2  -2   7     1660.77     1630.91      8.78 o 
   3  -2   7       30.84       29.89      1.29 o 
   4  -2   7       97.76       95.95      5.37 o 
   5  -2   7       17.70       15.91      2.29 o 
   6  -2   7        6.62        8.01      2.22 o 
   7  -2   7       46.96       52.64      3.17 o 
   8  -2   7        3.33        3.99      2.40 o 
   9  -2   7        0.06       -0.31      2.39 o 
 -11  -1   7        9.17        9.61      2.57 o 
 -10  -1   7       87.86      106.77      2.90 o 
  -9  -1   7       38.25       37.35      2.05 o 
  -8  -1   7      535.51      551.94     17.23 o 
  -7  -1   7      103.58      104.90      3.86 o 
  -6  -1   7      302.47      294.20      6.53 o 
  -5  -1   7       25.06       21.25      0.93 o 
  -4  -1   7      540.79      561.59      2.97 o 
  -3  -1   7       48.35       48.14      0.88 o 
  -2  -1   7      350.78      301.18      2.94 o 
  -1  -1   7       55.39       52.04      2.91 o 
   0  -1   7       51.43       44.38      1.66 o 
   1  -1   7        0.01        0.17      0.58 o 
   2  -1   7        0.87        0.63      0.95 o 
   3  -1   7        9.54       10.07      1.15 o 
   4  -1   7       88.48       91.74      3.11 o 
   5  -1   7       44.84       47.22      1.72 o 
   6  -1   7       21.73       22.05      2.69 o 
   7  -1   7        2.96       -1.76      2.44 o 
   8  -1   7        0.56        1.78      2.12 o 
   9  -1   7        9.36        6.44      2.55 o 
 -11   0   7       19.32       23.72      2.62 o 
 -10   0   7        1.18       -0.14      1.67 o 
  -9   0   7        0.01       -0.49      1.52 o 
  -8   0   7      337.95      331.74      4.09 o 
  -7   0   7       98.33       97.23      4.44 o 
  -6   0   7        4.46        4.79      1.22 o 
  -5   0   7      109.72      109.17      1.33 o 
  -4   0   7      205.01      238.65      1.96 o 
  -3   0   7        5.41        4.40      0.58 o 
  -2   0   7      176.97      169.97      2.33 o 
  -1   0   7        8.14        8.45      1.02 o 
   0   0   7       99.71      112.07      1.50 o 
   1   0   7        0.23        0.28      0.61 o 
   2   0   7      269.48      252.86      2.93 o 
   3   0   7        0.01       -0.14      1.11 o 
   4   0   7      210.52      213.35     11.07 o 
   5   0   7       34.71       33.04      1.65 o 
   6   0   7       22.53       23.13      1.63 o 
   7   0   7       27.13       29.52      2.73 o 
   8   0   7        6.88        3.52      2.23 o 
 -11   1   7        0.19       -0.32      2.04 o 
 -10   1   7        8.46        9.15      1.66 o 
  -9   1   7       14.18       10.61      1.63 o 
  -8   1   7      584.08      605.99      5.35 o 
  -7   1   7        3.46        3.70      1.04 o 
  -6   1   7       26.76       27.40      1.20 o 
  -5   1   7       14.27       14.70      0.93 o 
  -4   1   7      469.18      462.71      7.69 o 
  -3   1   7        0.09        0.47      1.03 o 
  -2   1   7      865.63      918.47      5.18 o 
  -1   1   7       16.28       16.80      0.93 o 
   0   1   7      439.18      415.17      4.48 o 
   1   1   7      102.27       95.63      1.91 o 
   2   1   7       91.66       85.65      1.72 o 
   3   1   7       94.25       96.34      2.15 o 
   4   1   7       14.23       18.90      2.93 o 
   5   1   7        3.35        2.85      1.40 o 
   6   1   7       10.19       14.57      1.64 o 
   7   1   7       10.01       12.06      2.54 o 
   8   1   7        1.24        4.97      2.60 o 
 -11   2   7        2.28       -1.10      2.00 o 
 -10   2   7        1.70        2.03      1.56 o 
  -9   2   7       46.76       46.12      2.16 o 
  -8   2   7       93.90       93.51      1.99 o 
  -7   2   7       46.97       45.95      2.82 o 
  -6   2   7        4.27        2.28      1.29 o 
  -5   2   7        7.86        7.61      1.29 o 
  -4   2   7       44.78       38.61      1.56 o 
  -3   2   7        7.21        6.35      1.15 o 
  -2   2   7       94.80       95.61      1.57 o 
  -1   2   7        0.04        0.32      0.82 o 
   0   2   7        0.10        0.13      1.03 o 
   1   2   7       18.83       18.87      1.29 o 
   2   2   7        0.00        0.26      1.14 o 
   3   2   7        9.11       10.04      1.39 o 
   4   2   7      156.13      134.39      2.67 o 
   5   2   7       15.42       16.53      1.67 o 
   6   2   7       42.66       37.19      3.78 o 
   7   2   7        0.96        1.62      1.65 o 
 -11   3   7        1.83        3.70      2.20 o 
 -10   3   7        9.80       12.56      1.74 o 
  -9   3   7        8.42        7.73      1.24 o 
  -8   3   7        1.69        2.86      1.54 o 
  -7   3   7        7.09        7.51      1.60 o 
  -6   3   7        8.05        5.05      1.39 o 
  -5   3   7        6.16        5.16      1.32 o 
  -4   3   7        9.35        7.39      1.38 o 
  -3   3   7       44.89       42.41      1.64 o 
  -2   3   7      327.80      345.12      2.77 o 
  -1   3   7       70.37       70.24      3.32 o 
   0   3   7      674.38      676.98      4.66 o 
   1   3   7        4.90        5.47      1.23 o 
   2   3   7        3.67        2.19      1.24 o 
   3   3   7        9.79       10.01      2.10 o 
   4   3   7      128.54      117.42      3.73 o 
   5   3   7       27.78       25.17      2.58 o 
   6   3   7       32.99       33.89      2.79 o 
   7   3   7        3.52        7.69      2.66 o 
 -11   4   7        3.96        5.69      2.28 o 
 -10   4   7        2.68        0.93      1.69 o 
  -9   4   7        2.81        2.56      1.59 o 
  -8   4   7        3.61        1.78      1.67 o 
  -7   4   7       22.77       18.20      1.85 o 
  -6   4   7        0.17        1.30      1.47 o 
  -5   4   7        0.19        1.06      1.57 o 
  -4   4   7       25.71       33.30      2.56 o 
  -3   4   7      142.12      139.08      3.66 o 
  -2   4   7     1030.35      999.40      6.80 o 
  -1   4   7       22.42       20.67      1.63 o 
   0   4   7      364.27      357.55      5.53 o 
   1   4   7        3.22        3.43      2.10 o 
   2   4   7      321.64      254.73      5.00 o 
   3   4   7        5.18        5.02      2.09 o 
   4   4   7       12.26        7.80      2.25 o 
   5   4   7        4.03        2.73      2.23 o 
   6   4   7        8.38       10.36      2.55 o 
 -10   5   7        4.79        1.48      1.73 o 
  -9   5   7        2.42        0.69      1.65 o 
  -8   5   7        2.49        4.20      1.87 o 
  -7   5   7       13.72       12.36      2.53 o 
  -6   5   7       89.79       79.29      3.52 o 
  -5   5   7        6.29        6.68      2.25 o 
  -4   5   7        0.08        0.06      2.47 o 
  -3   5   7      220.20      214.09      3.53 o 
  -2   5   7      291.67      295.94      3.64 o 
  -1   5   7       30.36       28.18      1.90 o 
   0   5   7       86.36       93.17      2.47 o 
   1   5   7       10.07       10.51      2.17 o 
   2   5   7       15.92       16.08      2.36 o 
   3   5   7        0.16       -1.56      2.16 o 
   4   5   7        4.08        3.57      2.20 o 
   5   5   7        2.72        4.46      2.47 o 
 -10   6   7       12.34        8.51      2.53 o 
  -9   6   7        4.63        7.32      2.82 o 
  -8   6   7        4.73        1.00      2.95 o 
  -7   6   7        0.46       -2.54      2.82 o 
  -6   6   7       20.77       18.23      3.17 o 
  -5   6   7       64.75       69.50      3.57 o 
  -4   6   7        2.16        4.47      2.61 o 
  -3   6   7       83.55       82.06      2.62 o 
  -2   6   7      192.28      180.54      4.05 o 
  -1   6   7        2.98        3.03      1.66 o 
   0   6   7       74.10       61.46      2.31 o 
   1   6   7        3.97        2.82      1.65 o 
   2   6   7        4.90        6.92      2.35 o 
   3   6   7        0.34       -2.04      2.24 o 
   4   6   7        0.03       -0.07      2.47 o 
  -9   7   7        1.80        2.41      2.93 o 
  -8   7   7        3.75        4.06      2.83 o 
  -7   7   7        3.17       -0.99      3.27 o 
  -6   7   7       41.96       38.97      3.29 o 
  -5   7   7      178.92      194.26      5.18 o 
  -4   7   7      102.73      111.11      4.20 o 
  -3   7   7       53.89       51.37      2.22 o 
  -2   7   7        5.40        3.64      1.70 o 
  -1   7   7        6.30        8.48      1.72 o 
   0   7   7       12.19       14.67      1.84 o 
   1   7   7        0.84        1.55      2.45 o 
   2   7   7        3.41        6.27      4.46 o 
   3   7   7        0.76       -0.62      2.48 o 
  -7   8   7        1.69       -2.90      2.90 o 
  -6   8   7        0.96       -0.23      2.88 o 
  -5   8   7       52.55       50.46      3.59 o 
  -4   8   7        0.17        1.87      2.91 o 
  -3   8   7        4.79        2.95      1.86 o 
  -2   8   7        0.12        0.34      2.13 o 
  -1   8   7        3.47        3.36      2.39 o 
   0   8   7        0.05        0.95      1.95 o 
   1   8   7        0.54        0.32      2.31 o 
  -4   9   7        6.72        7.50      3.36 o 
  -3   9   7        0.21       -2.12      3.06 o 
   1 -12   8        1.31        4.47      2.78 o 
  -2 -11   8        3.87        6.20      2.59 o 
  -1 -11   8        1.93        2.80      2.73 o 
   0 -11   8       10.16        7.80      2.76 o 
   1 -11   8        2.78        2.41      2.63 o 
   2 -11   8       19.39       21.35      2.85 o 
   3 -11   8       31.50       37.21      3.28 o 
   4 -11   8        6.10        5.46      2.46 o 
   5 -11   8       10.28        6.49      2.51 o 
  -5 -10   8        2.16       -1.57      2.40 o 
  -4 -10   8        0.49       -2.35      2.35 o 
  -3 -10   8       14.82       16.71      2.67 o 
  -2 -10   8       51.39       61.30      3.77 o 
  -1 -10   8       15.69       17.05      2.84 o 
   0 -10   8       14.66       15.89      2.90 o 
   1 -10   8        1.63       -0.13      2.51 o 
   2 -10   8        0.48       -2.62      2.62 o 
   3 -10   8       29.64       30.40      3.18 o 
   4 -10   8      119.89      125.17      4.57 o 
   5 -10   8       78.47       81.80      3.96 o 
   6 -10   8       61.88       72.87      3.79 o 
  -6  -9   8        3.00        2.09      2.00 o 
  -5  -9   8        2.57        0.76      2.38 o 
  -4  -9   8       15.09       13.02      2.51 o 
  -3  -9   8        0.87       -0.37      1.57 o 
  -2  -9   8        0.17       -1.08      2.24 o 
  -1  -9   8       28.55       35.87      3.10 o 
   0  -9   8        5.06        5.28      2.75 o 
   1  -9   8        7.04        5.14      2.43 o 
   2  -9   8       40.41       35.98      3.08 o 
   3  -9   8       34.16       34.23      2.92 o 
   4  -9   8       10.35       11.37      2.61 o 
   5  -9   8       14.50       15.13      2.67 o 
   6  -9   8       12.49       22.10      1.93 o 
   7  -9   8        5.71        5.24      2.69 o 
  -7  -8   8        2.45        1.88      3.08 o 
  -6  -8   8        0.00        0.47      3.85 o 
  -5  -8   8        9.59       11.20      2.50 o 
  -4  -8   8        5.42        6.06      2.23 o 
  -3  -8   8       38.65       40.67      1.90 o 
  -2  -8   8        0.87       -0.18      1.43 o 
  -1  -8   8       54.38       58.15      3.16 o 
   0  -8   8      507.29      530.68      7.41 o 
   1  -8   8      771.99      778.11      8.94 o 
   2  -8   8      395.92      426.11      6.89 o 
   3  -8   8       50.81       55.96      3.36 o 
   4  -8   8        8.82       14.73      2.47 o 
   5  -8   8        7.75        5.87      2.30 o 
   6  -8   8        0.03        0.39      2.69 o 
   7  -8   8        2.53       -0.39      2.45 o 
   8  -8   8        3.35       -0.46      2.53 o 
  -8  -7   8       21.88       19.59      2.23 o 
  -7  -7   8        0.80       -0.61      2.35 o 
  -6  -7   8        7.47        9.37      1.74 o 
  -5  -7   8        0.05       -1.25      1.69 o 
  -4  -7   8       96.06       96.70      3.40 o 
  -3  -7   8        2.41        1.08      1.38 o 
  -2  -7   8       95.80       86.13      5.99 o 
  -1  -7   8      162.39      161.39      4.19 o 
   0  -7   8       13.54       17.06      2.33 o 
   1  -7   8      162.56      159.74      4.49 o 
   2  -7   8      189.67      196.52      4.80 o 
   3  -7   8       10.25        9.00      2.57 o 
   4  -7   8        4.96        4.11      2.86 o 
   5  -7   8        0.11       -0.85      1.37 o 
   6  -7   8       54.28       51.23      2.16 o 
   7  -7   8        5.46        2.23      2.40 o 
   8  -7   8       13.80       10.04      2.71 o 
  -9  -6   8        0.17        0.11      4.03 o 
  -8  -6   8       26.95       25.75      4.40 o 
  -7  -6   8        0.01       -0.57      1.68 o 
  -6  -6   8        0.00       -0.87      1.63 o 
  -5  -6   8       37.80       34.77      1.99 o 
  -4  -6   8      122.41      126.57      2.09 o 
  -3  -6   8       57.55       56.15      2.89 o 
  -2  -6   8      246.11      260.26      6.21 o 
  -1  -6   8      367.68      372.03      9.41 o 
   0  -6   8        1.90       10.96      7.62 o 
   1  -6   8        6.53        8.01      1.33 o 
   2  -6   8      112.28      108.04      2.75 o 
   3  -6   8       76.26       72.38      2.47 o 
   4  -6   8      184.99      184.34      9.00 o 
   5  -6   8        2.44        1.32      1.49 o 
   6  -6   8        1.10        0.34      1.52 o 
   7  -6   8        7.24        6.27      2.25 o 
   8  -6   8       11.57        9.73      2.86 o 
  -9  -5   8        1.11        2.26      1.80 o 
  -8  -5   8        6.37        9.67      1.89 o 
  -7  -5   8        1.10        0.38      1.66 o 
  -6  -5   8      184.92      178.36      3.22 o 
  -5  -5   8        1.04        0.59      1.48 o 
  -4  -5   8      458.03      439.46      7.11 o 
  -3  -5   8       28.42       29.59      1.23 o 
  -2  -5   8      160.00      172.21      3.16 o 
  -1  -5   8       16.06       13.36      1.03 o 
   0  -5   8       84.24       81.93      2.36 o 
   1  -5   8       15.69       14.23      0.80 o 
   2  -5   8        8.04        8.24      1.20 o 
   3  -5   8       28.44       26.59      1.51 o 
   4  -5   8      431.81      438.10      9.28 o 
   5  -5   8      136.29      136.57      2.78 o 
   6  -5   8       19.12       22.47      2.51 o 
   7  -5   8        7.57        4.52      2.49 o 
   8  -5   8       46.85       47.46      3.32 o 
   9  -5   8        0.00        6.77      2.97 o 
 -10  -4   8        1.48        0.36      2.02 o 
  -9  -4   8       37.62       44.22      2.24 o 
  -8  -4   8       66.82       77.36      5.25 o 
  -7  -4   8        0.07        0.79      1.53 o 
  -6  -4   8      130.53      124.81      3.25 o 
  -5  -4   8       16.95       14.38      1.59 o 
  -4  -4   8      145.98      159.35      2.16 o 
  -3  -4   8      114.48      115.28      4.37 o 
  -2  -4   8        2.73        0.09      0.86 o 
  -1  -4   8       26.94       26.82      1.09 o 
   0  -4   8      102.30      129.85      1.86 o 
   1  -4   8       15.04       14.94      1.12 o 
   2  -4   8       80.78       84.56      2.07 o 
   3  -4   8        0.75        1.04      1.16 o 
   4  -4   8       24.75       24.54      1.67 o 
   5  -4   8       12.39       11.36      1.54 o 
   6  -4   8      353.00      366.83      6.13 o 
   7  -4   8       26.93       30.77      2.88 o 
   8  -4   8       90.93      104.68      4.12 o 
   9  -4   8       30.74       33.31      3.27 o 
 -10  -3   8        0.36       -1.16      3.02 o 
  -9  -3   8        6.27        4.41      1.80 o 
  -8  -3   8      121.29      110.95      2.84 o 
  -7  -3   8       12.50       10.93      1.94 o 
  -6  -3   8      176.58      186.24      2.91 o 
  -5  -3   8        0.04        0.11      1.11 o 
  -4  -3   8       69.13       70.07      1.34 o 
  -3  -3   8       17.58       15.23      1.02 o 
  -2  -3   8      179.17      187.46      2.08 o 
  -1  -3   8       16.54       15.95      0.98 o 
   0  -3   8      164.41      177.11      1.59 o 
   1  -3   8      138.53      136.14      1.81 o 
   2  -3   8      164.35      165.98      2.48 o 
   3  -3   8       27.71       24.58      2.10 o 
   4  -3   8        0.45       -1.73      2.00 o 
   5  -3   8       37.05       39.73      2.87 o 
   6  -3   8       76.98       74.90      3.44 o 
   7  -3   8       10.70       17.03      2.95 o 
   8  -3   8        4.66        4.34      2.64 o 
   9  -3   8        0.16       -0.95      2.75 o 
 -11  -2   8       29.05       27.92      5.31 o 
 -10  -2   8        5.74        5.27      2.84 o 
  -9  -2   8       69.09       68.94      2.48 o 
  -8  -2   8       74.67       79.05      2.47 o 
  -7  -2   8       32.01       29.97      1.81 o 
  -6  -2   8      730.04      749.31      5.18 o 
  -5  -2   8        1.25        1.09      1.11 o 
  -4  -2   8        2.99       -0.09      0.89 o 
  -3  -2   8       41.13       39.55      1.56 o 
  -2  -2   8       32.35       41.05      1.48 o 
  -1  -2   8        6.84        5.04      1.04 o 
   0  -2   8       49.15       46.95      1.81 o 
   1  -2   8        8.67        8.30      0.89 o 
   2  -2   8      229.16      235.15      3.85 o 
   3  -2   8        1.05       -0.18      1.11 o 
   4  -2   8      267.38      265.77      4.80 o 
   5  -2   8       39.53       32.93      2.92 o 
   6  -2   8       21.52       18.84      2.61 o 
   7  -2   8       20.09       22.79      2.84 o 
   8  -2   8       13.89       15.83      2.90 o 
 -11  -1   8        1.81        1.27      1.91 o 
 -10  -1   8        6.73        4.98      1.84 o 
  -9  -1   8        2.48        1.14      1.82 o 
  -8  -1   8       10.11        8.86      1.67 o 
  -7  -1   8        2.52        4.53      1.42 o 
  -6  -1   8      301.91      296.08      4.36 o 
  -5  -1   8        0.06       -0.22      1.04 o 
  -4  -1   8      291.48      265.98      2.80 o 
  -3  -1   8       15.22       16.75      0.90 o 
  -2  -1   8      193.03      191.88      2.59 o 
  -1  -1   8       18.72       20.21      1.24 o 
   0  -1   8      134.74      125.33      2.01 o 
   1  -1   8        3.94        4.90      0.82 o 
   2  -1   8        0.20        1.05      0.93 o 
   3  -1   8       92.71       91.76      2.04 o 
   4  -1   8        2.53        1.56      1.29 o 
   5  -1   8       51.28       49.63      2.92 o 
   6  -1   8        4.00        1.49      2.38 o 
   7  -1   8        5.85        3.22      2.30 o 
   8  -1   8       20.87       18.75      2.93 o 
 -11   0   8       21.60       26.73      5.07 o 
 -10   0   8       86.46       96.93      4.86 o 
  -9   0   8        0.39        1.08      1.45 o 
  -8   0   8        1.92       -0.23      1.45 o 
  -7   0   8       74.51       79.08      2.19 o 
  -6   0   8       79.29       81.57      2.41 o 
  -5   0   8       52.66       53.49      1.62 o 
  -4   0   8        0.51        2.54      1.09 o 
  -3   0   8       14.55       12.75      0.94 o 
  -2   0   8      122.28      112.57      2.11 o 
  -1   0   8        4.39        5.35      1.06 o 
   0   0   8      331.00      312.07      3.02 o 
   1   0   8       79.58       77.61      1.40 o 
   2   0   8       16.70       22.16      1.21 o 
   3   0   8      146.68      142.79      4.84 o 
   4   0   8       45.42       44.90      1.86 o 
   5   0   8        3.28        2.66      2.16 o 
   6   0   8       40.04       34.25      3.01 o 
   7   0   8        1.54        1.87      2.31 o 
   8   0   8       21.25       23.19      2.96 o 
 -11   1   8        0.16       -0.78      1.88 o 
 -10   1   8        3.77        2.26      1.52 o 
  -9   1   8        0.44       -1.14      1.40 o 
  -8   1   8      178.76      182.66      3.20 o 
  -7   1   8        6.82        6.38      1.31 o 
  -6   1   8      143.19      137.12      2.47 o 
  -5   1   8        0.12        0.98      1.12 o 
  -4   1   8       61.99       61.79      4.34 o 
  -3   1   8        4.16        3.86      1.14 o 
  -2   1   8      102.55       96.22      3.45 o 
  -1   1   8        6.55        7.25      1.12 o 
   0   1   8       23.12       22.54      1.10 o 
   1   1   8       29.34       28.06      1.53 o 
   2   1   8       83.56       82.70      3.91 o 
   3   1   8       50.91       40.77      1.49 o 
   4   1   8        0.12        0.48      1.45 o 
   5   1   8        2.83        5.22      2.45 o 
   6   1   8        0.23       -0.20      3.00 o 
   7   1   8        0.13        3.37      2.46 o 
 -11   2   8        4.21        3.01      1.62 o 
 -10   2   8        1.87        0.00      1.47 o 
  -9   2   8        0.20       -1.27      1.40 o 
  -8   2   8        1.63        1.14      1.45 o 
  -7   2   8        1.04       -0.04      1.41 o 
  -6   2   8       20.66       14.86      1.52 o 
  -5   2   8       24.80       25.37      1.58 o 
  -4   2   8       19.98       15.94      1.40 o 
  -3   2   8        4.65        4.91      1.26 o 
  -2   2   8      498.80      495.30      3.54 o 
  -1   2   8       59.38       59.15      1.88 o 
   0   2   8     1435.39     1391.79      6.87 o 
   1   2   8        0.49       -0.12      1.29 o 
   2   2   8      183.64      162.07      2.74 o 
   3   2   8        1.76        1.34      1.72 o 
   4   2   8       43.73       33.52      2.47 o 
   5   2   8        4.07        3.56      1.54 o 
   6   2   8        0.40       -0.55      3.13 o 
   7   2   8        2.25       -0.83      1.59 o 
 -11   3   8        2.33        3.21      1.71 o 
 -10   3   8        8.30       11.13      1.65 o 
  -9   3   8        2.93        3.54      1.38 o 
  -8   3   8       90.38       92.41      2.60 o 
  -7   3   8       30.79       30.07      1.93 o 
  -6   3   8      171.99      152.86      2.90 o 
  -5   3   8       41.17       40.78      2.89 o 
  -4   3   8       70.13       66.80      3.43 o 
  -3   3   8        3.61        3.60      1.48 o 
  -2   3   8      527.50      535.05      6.51 o 
  -1   3   8        2.06        1.20      1.37 o 
   0   3   8      483.80      480.80      4.27 o 
   1   3   8       12.55       10.22      1.42 o 
   2   3   8      132.36      115.70      5.23 o 
   3   3   8        1.41        1.70      2.09 o 
   4   3   8        7.53        6.52      2.25 o 
   5   3   8        0.93       -0.29      2.17 o 
   6   3   8        0.31       -1.49      2.31 o 
 -10   4   8       51.94       55.63      3.86 o 
  -9   4   8        0.94        2.52      1.76 o 
  -8   4   8       92.36       77.39      2.65 o 
  -7   4   8       40.57       36.76      2.15 o 
  -6   4   8        0.01        2.16      1.67 o 
  -5   4   8        0.13        0.77      1.53 o 
  -4   4   8      762.23      722.80      7.66 o 
  -3   4   8       88.43       90.11      3.55 o 
  -2   4   8        0.79        2.05      1.58 o 
  -1   4   8        1.61        1.50      1.17 o 
   0   4   8      222.50      215.95      4.72 o 
   1   4   8        9.69        7.93      2.25 o 
   2   4   8       46.89       39.32      2.81 o 
   3   4   8        8.82        9.00      2.35 o 
   4   4   8       20.46       12.11      2.41 o 
   5   4   8        0.05       -1.88      2.54 o 
 -10   5   8        5.74        5.60      1.87 o 
  -9   5   8       14.80       16.57      6.11 o 
  -8   5   8       12.54        7.42      1.93 o 
  -7   5   8       42.73       42.17      3.28 o 
  -6   5   8       24.09       33.15      2.96 o 
  -5   5   8       23.19       22.43      2.65 o 
  -4   5   8       79.24       72.69      3.57 o 
  -3   5   8      227.65      233.72      4.98 o 
  -2   5   8       81.50       81.95      2.75 o 
  -1   5   8       19.12       20.71      1.86 o 
   0   5   8      126.01      122.21      2.85 o 
   1   5   8        0.70       -0.75      2.15 o 
   2   5   8      170.52      170.70      4.68 o 
   3   5   8        5.88        3.84      2.46 o 
   4   5   8        0.06       -2.34      2.34 o 
  -9   6   8        2.94        7.59      2.47 o 
  -8   6   8       10.33        4.20      2.91 o 
  -7   6   8        0.77       -0.84      2.86 o 
  -6   6   8       75.07       72.75      3.82 o 
  -5   6   8       58.55       62.27      3.47 o 
  -4   6   8       11.22       12.62      2.89 o 
  -3   6   8       43.19       44.83      2.10 o 
  -2   6   8        1.30        0.95      1.59 o 
  -1   6   8        2.55        4.34      1.76 o 
   0   6   8        0.02        3.53      1.76 o 
   1   6   8        0.15       -0.06      1.79 o 
   2   6   8       14.86       11.52      2.55 o 
   3   6   8        0.32       -0.71      2.39 o 
  -8   7   8       14.95       16.14      3.34 o 
  -7   7   8        4.26        2.21      2.88 o 
  -6   7   8       26.39       30.31      3.36 o 
  -5   7   8       47.43       51.24      3.58 o 
  -4   7   8       14.75       18.75      3.11 o 
  -3   7   8        5.35        3.43      1.70 o 
  -2   7   8        0.02       -0.94      1.63 o 
  -1   7   8        0.50        3.57      1.99 o 
   0   7   8        8.06       16.57      1.96 o 
   1   7   8        0.09        0.75      1.92 o 
  -6   8   8        5.69        8.64      3.46 o 
  -5   8   8       15.51       19.95      3.40 o 
  -4   8   8       24.80       28.95      3.48 o 
  -3   8   8        4.81        3.42      1.72 o 
  -2   8   8       41.78       34.47      2.25 o 
  -1   8   8        0.12       -0.79      1.75 o 
  -2 -11   9        0.00       -1.62      2.51 o 
  -1 -11   9        0.63        1.31      2.58 o 
   0 -11   9        0.87       -1.07      2.38 o 
   1 -11   9        3.89        1.39      2.51 o 
   2 -11   9        1.68        1.56      2.72 o 
   3 -11   9       26.59       34.55      3.55 o 
   4 -11   9        9.84       15.67      3.05 o 
  -4 -10   9        0.24       -2.29      2.29 o 
  -3 -10   9       19.60       18.58      2.72 o 
  -2 -10   9        4.99        5.00      2.61 o 
  -1 -10   9       16.90       13.73      2.71 o 
   0 -10   9        3.70       -0.05      2.62 o 
   1 -10   9        5.95        6.10      2.58 o 
   2 -10   9       20.25       18.40      3.12 o 
   3 -10   9       30.13       26.58      3.26 o 
   4 -10   9        3.22        3.53      2.75 o 
   5 -10   9        9.57       27.85      3.26 o 
   6 -10   9        0.68        8.67      2.62 o 
  -6  -9   9       31.09       29.04      2.29 o 
  -5  -9   9        1.51        0.76      2.19 o 
  -4  -9   9        0.26       -1.60      2.22 o 
  -3  -9   9        6.84        6.02      1.61 o 
  -2  -9   9       76.23       75.59      3.72 o 
  -1  -9   9       50.99       57.35      3.32 o 
   0  -9   9       33.96       31.99      2.99 o 
   1  -9   9       39.75       37.78      3.19 o 
   2  -9   9       57.62       58.96      3.50 o 
   3  -9   9      139.38      136.58      4.60 o 
   4  -9   9        0.70        4.26      2.69 o 
   5  -9   9       28.14       35.42      3.25 o 
   6  -9   9       33.39       37.65      3.02 o 
  -7  -8   9        3.15        3.46      1.96 o 
  -6  -8   9       31.75       38.90      2.36 o 
  -5  -8   9       40.67       41.14      2.27 o 
  -4  -8   9        1.05       -0.24      1.63 o 
  -3  -8   9       33.86       37.80      2.80 o 
  -2  -8   9       66.99       62.35      3.32 o 
  -1  -8   9       39.95       38.11      2.94 o 
   0  -8   9        2.08        5.76      2.43 o 
   1  -8   9        1.18        2.60      2.81 o 
   2  -8   9       22.45       21.85      2.91 o 
   3  -8   9        0.72        4.01      2.49 o 
   4  -8   9        4.31        4.40      2.32 o 
   5  -8   9       38.14       37.68      3.14 o 
   6  -8   9        2.75       -0.85      1.50 o 
   7  -8   9       49.20       50.29      3.44 o 
  -8  -7   9        5.19        5.84      1.96 o 
  -7  -7   9        1.47       -0.06      1.74 o 
  -6  -7   9        1.29        0.44      1.81 o 
  -5  -7   9       13.91       10.89      1.78 o 
  -4  -7   9      214.09      212.96      4.97 o 
  -3  -7   9        0.85        1.09      1.19 o 
  -2  -7   9      124.54      122.80      2.75 o 
  -1  -7   9       78.98       83.66      2.36 o 
   0  -7   9        6.31        8.41      1.45 o 
   1  -7   9       80.59       93.63      2.38 o 
   2  -7   9        8.83       13.32      2.44 o 
   3  -7   9       33.02       35.02      2.87 o 
   4  -7   9        1.18       -0.92      1.43 o 
   5  -7   9        0.42       -1.46      1.46 o 
   6  -7   9        0.60        0.87      1.55 o 
   7  -7   9        0.04       -1.70      2.41 o 
   8  -7   9       49.39       51.53      3.68 o 
  -9  -6   9       11.15       10.97      3.76 o 
  -8  -6   9       11.45       13.33      4.43 o 
  -7  -6   9        4.11        4.01      1.82 o 
  -6  -6   9       72.70       69.30      2.41 o 
  -5  -6   9        0.41       -0.53      1.54 o 
  -4  -6   9      312.20      316.97      7.18 o 
  -3  -6   9       54.16       53.62      2.91 o 
  -2  -6   9       57.66       62.22      1.60 o 
  -1  -6   9       86.64       87.50      1.76 o 
   0  -6   9       15.80       14.11      1.10 o 
   1  -6   9       69.25       66.46      2.06 o 
   2  -6   9       97.89      100.22      2.46 o 
   3  -6   9      165.58      165.45      5.96 o 
   4  -6   9       72.54       68.88      2.22 o 
   5  -6   9       11.92       14.00      2.10 o 
   6  -6   9       10.17        9.01      1.63 o 
   7  -6   9        1.55        2.73      2.55 o 
   8  -6   9       29.71       27.41      3.32 o 
  -9  -5   9       21.52       26.35      3.03 o 
  -8  -5   9       19.56       22.38      2.30 o 
  -7  -5   9        0.11       -0.77      1.59 o 
  -6  -5   9      205.24      210.03      3.36 o 
  -5  -5   9        3.76        0.90      1.55 o 
  -4  -5   9      226.65      234.25      3.32 o 
  -3  -5   9       45.24       42.64      1.40 o 
  -2  -5   9        0.34        0.26      0.95 o 
  -1  -5   9       58.79       56.02      1.47 o 
   0  -5   9      120.14      118.67      1.87 o 
   1  -5   9       71.16       67.23      2.00 o 
   2  -5   9       60.87       60.59      2.52 o 
   3  -5   9        9.52        6.43      1.42 o 
   4  -5   9      108.41      105.51      7.12 o 
   5  -5   9       58.60       63.91      2.23 o 
   6  -5   9       49.95       56.13      3.19 o 
   7  -5   9       20.84       28.95      3.03 o 
   8  -5   9      112.05      113.69      4.43 o 
 -10  -4   9       13.90       15.13      3.92 o 
  -9  -4   9       10.88       10.91      1.89 o 
  -8  -4   9      121.04      128.02      3.02 o 
  -7  -4   9       47.84       54.03      2.17 o 
  -6  -4   9       81.49       92.87      2.41 o 
  -5  -4   9       22.90       23.94      2.64 o 
  -4  -4   9       16.46       15.54      1.45 o 
  -3  -4   9        0.28       -0.16      0.93 o 
  -2  -4   9       87.11       84.94      1.67 o 
  -1  -4   9        0.24        0.16      0.94 o 
   0  -4   9        4.92        3.05      0.90 o 
   1  -4   9       11.45       10.53      1.03 o 
   2  -4   9        6.15        5.80      1.07 o 
   3  -4   9        0.04       -1.11      1.40 o 
   4  -4   9        4.58        2.67      1.54 o 
   5  -4   9       47.88       45.08      2.84 o 
   6  -4   9       33.49       32.55      2.89 o 
   7  -4   9      132.67      142.59      4.61 o 
   8  -4   9        3.39        9.77      2.76 o 
 -10  -3   9       36.29       38.36      2.85 o 
  -9  -3   9        0.39       -1.69      1.69 o 
  -8  -3   9      373.27      411.03      4.72 o 
  -7  -3   9        1.24        1.56      1.49 o 
  -6  -3   9      320.52      331.92      6.32 o 
  -5  -3   9       14.22       14.73      2.47 o 
  -4  -3   9        7.34        6.64      2.13 o 
  -3  -3   9        3.41        2.78      0.95 o 
  -2  -3   9      124.56      124.51      2.24 o 
  -1  -3   9       21.90       21.48      1.12 o 
   0  -3   9       14.81       22.68      1.01 o 
   1  -3   9       38.14       39.79      2.13 o 
   2  -3   9      173.24      174.62      2.66 o 
   3  -3   9        4.89        3.96      1.95 o 
   4  -3   9        0.01       -0.26      2.14 o 
   5  -3   9       87.00       85.47      3.52 o 
   6  -3   9      100.56      105.02      4.09 o 
   7  -3   9       67.05       67.21      3.66 o 
   8  -3   9       54.94       53.18      3.53 o 
 -10  -2   9       30.29       23.98      2.09 o 
  -9  -2   9      103.14      105.73     11.07 o 
  -8  -2   9      150.37      144.68      3.08 o 
  -7  -2   9       15.87       19.04      2.81 o 
  -6  -2   9      320.99      300.35      5.90 o 
  -5  -2   9       27.82       26.51      2.58 o 
  -4  -2   9       67.63       72.57      3.09 o 
  -3  -2   9       17.76       13.65      1.35 o 
  -2  -2   9      251.97      273.92      3.20 o 
  -1  -2   9       76.90       77.57      2.58 o 
   0  -2   9      146.00      138.38      1.76 o 
   1  -2   9       14.22       13.43      1.33 o 
   2  -2   9      230.20      220.03      3.01 o 
   3  -2   9      127.99      137.17      6.05 o 
   4  -2   9        1.65        0.13      2.18 o 
   5  -2   9      123.43      123.93      4.06 o 
   6  -2   9        7.29        4.96      2.43 o 
   7  -2   9        1.28       -0.59      2.24 o 
   8  -2   9       48.31       52.45      3.82 o 
 -11  -1   9        7.82        8.90      2.02 o 
 -10  -1   9       42.76       50.60      2.40 o 
  -9  -1   9       12.75       13.82      1.84 o 
  -8  -1   9       20.34       17.26      3.13 o 
  -7  -1   9        2.95        3.94      2.44 o 
  -6  -1   9        8.12        7.16      2.40 o 
  -5  -1   9        7.43        1.92      2.13 o 
  -4  -1   9      308.60      290.68      5.21 o 
  -3  -1   9       49.07       49.03      1.53 o 
  -2  -1   9       41.98       33.71      1.57 o 
  -1  -1   9       17.12       16.66      1.29 o 
   0  -1   9       94.99       91.03      1.95 o 
   1  -1   9       30.17       26.90      1.56 o 
   2  -1   9      134.84      130.48      2.03 o 
   3  -1   9      338.79      352.66      3.74 o 
   4  -1   9      137.15      139.40      2.68 o 
   5  -1   9      124.70      124.53      4.08 o 
   6  -1   9       45.26       49.62      3.11 o 
   7  -1   9        9.25        9.62      2.72 o 
 -11   0   9        8.53        9.94      3.60 o 
 -10   0   9       23.68       26.45      5.67 o 
  -9   0   9        0.41       -2.78      2.78 o 
  -8   0   9       56.46       52.94      3.67 o 
  -7   0   9        3.82        2.87      2.42 o 
  -6   0   9        7.67        8.54      2.63 o 
  -5   0   9        0.11       -0.67      2.23 o 
  -4   0   9       58.93       59.36      1.75 o 
  -3   0   9        2.09        2.22      1.02 o 
  -2   0   9      753.00      703.48      6.85 o 
  -1   0   9        0.69        2.06      1.15 o 
   0   0   9      511.62      510.37      6.83 o 
   1   0   9       91.75       89.61      2.18 o 
   2   0   9      149.36      133.94      2.94 o 
   3   0   9       77.36       78.17      1.87 o 
   4   0   9       28.06       24.06      1.76 o 
   5   0   9       11.90       11.72      1.68 o 
   6   0   9        0.18        1.86      2.46 o 
   7   0   9        0.36        1.77      2.61 o 
 -11   1   9        7.12        0.74      3.16 o 
 -10   1   9        5.88        3.39      2.78 o 
  -9   1   9        0.09       -2.15      2.53 o 
  -8   1   9      110.82      113.60      4.43 o 
  -7   1   9       15.62       11.57      2.53 o 
  -6   1   9       64.96       60.91      3.28 o 
  -5   1   9       70.60       63.42      1.91 o 
  -4   1   9        0.80        2.26      2.94 o 
  -3   1   9        0.12        0.28      1.04 o 
  -2   1   9       81.30       79.52      2.16 o 
  -1   1   9       10.99       10.43      1.40 o 
   0   1   9      127.20      128.46      3.41 o 
   1   1   9      177.85      171.82      2.87 o 
   2   1   9      125.98      122.90      2.60 o 
   3   1   9       31.68       32.04      1.79 o 
   4   1   9       56.50       43.51      1.65 o 
   5   1   9        9.29       11.98      1.76 o 
   6   1   9        6.89       11.85      3.29 o 
   7   1   9        0.22        4.99      2.55 o 
 -10   2   9        2.24        0.89      2.89 o 
  -9   2   9        0.00        1.55      2.67 o 
  -8   2   9        2.22        1.00      2.60 o 
  -7   2   9       16.65       14.00      2.84 o 
  -6   2   9        2.42        5.89      1.48 o 
  -5   2   9       59.02       56.46      2.87 o 
  -4   2   9      296.98      305.13      6.53 o 
  -3   2   9       11.20       12.46      1.54 o 
  -2   2   9     1587.38     1583.37      7.02 o 
  -1   2   9        1.09        0.42      1.49 o 
   0   2   9      288.73      294.89      3.59 o 
   1   2   9       60.60       58.70      2.07 o 
   2   2   9       86.65       82.52      2.32 o 
   3   2   9        2.23        4.58      1.41 o 
   4   2   9        3.15        3.35      1.52 o 
   5   2   9        2.20        2.06      2.12 o 
   6   2   9        1.20       -2.23      2.23 o 
 -10   3   9        0.00        1.85      2.85 o 
  -9   3   9        0.68        2.57      2.72 o 
  -8   3   9       65.53       67.96      2.57 o 
  -7   3   9       88.80       84.97      3.62 o 
  -6   3   9      349.00      306.95      4.02 o 
  -5   3   9      129.37      134.21      3.71 o 
  -4   3   9        0.13        0.32      1.57 o 
  -3   3   9        1.02        1.06      1.65 o 
  -2   3   9      264.73      283.43      4.41 o 
  -1   3   9       11.98       10.78      1.47 o 
   0   3   9       49.40       42.47      2.05 o 
   1   3   9        4.63        4.01      1.41 o 
   2   3   9       13.78       21.51      2.51 o 
   3   3   9        0.16        1.46      2.25 o 
   4   3   9       30.52       30.44      2.98 o 
   5   3   9        0.01        0.17      2.26 o 
 -10   4   9       41.01       42.44      3.75 o 
  -9   4   9        4.98        6.83      4.73 o 
  -8   4   9       61.86       66.96      4.55 o 
  -7   4   9       10.68        6.80      1.79 o 
  -6   4   9       88.62       76.06      3.42 o 
  -5   4   9        6.40        5.37      3.72 o 
  -4   4   9       17.51       20.47      2.61 o 
  -3   4   9       48.59       49.05      3.00 o 
  -2   4   9        6.66        8.34      2.78 o 
  -1   4   9        3.75        4.04      1.65 o 
   0   4   9        6.18        5.92      2.37 o 
   1   4   9        0.00        1.29      2.13 o 
   2   4   9       28.83       37.90      2.92 o 
   3   4   9        0.99        0.14      2.39 o 
   4   4   9        0.10       -0.74      2.47 o 
  -9   5   9       63.72       62.39      2.63 o 
  -8   5   9       21.32       14.09      2.16 o 
  -7   5   9      122.93      118.07      4.43 o 
  -6   5   9       79.56       83.07      3.86 o 
  -5   5   9        0.12        2.64      2.61 o 
  -4   5   9      233.34      240.49      5.32 o 
  -3   5   9       26.43       25.94      2.84 o 
  -2   5   9      129.45      138.59      3.01 o 
  -1   5   9        0.30        0.48      1.61 o 
   0   5   9       32.11       41.06      2.20 o 
   1   5   9        1.67        4.28      2.43 o 
   2   5   9       22.64       24.98      2.99 o 
   3   5   9        0.00       -2.30      2.70 o 
  -8   6   9        0.06       -3.13      3.13 o 
  -7   6   9        0.69        0.59      2.82 o 
  -6   6   9       58.16       57.58      3.53 o 
  -5   6   9        3.34        7.05      2.97 o 
  -4   6   9        2.74        1.46      2.73 o 
  -3   6   9        1.64        0.89      2.65 o 
  -2   6   9        0.41        0.04      1.80 o 
  -1   6   9        0.24        0.69      1.82 o 
   0   6   9       12.34       16.92      2.02 o 
   1   6   9        0.85        3.99      1.84 o 
   2   6   9        8.14        8.04      2.79 o 
  -7   7   9        1.86        2.37      3.04 o 
  -6   7   9       12.71       14.39      3.15 o 
  -5   7   9       14.21       16.47      3.06 o 
  -4   7   9        0.33        0.16      2.87 o 
  -3   7   9        5.32        3.15      3.52 o 
  -2   7   9       19.09       22.91      2.14 o 
  -1   7   9       12.07       14.36      2.16 o 
   0   7   9       68.79       77.66      2.88 o 
  -2 -11  10        8.88        4.60      2.61 o 
  -1 -11  10       12.82       14.92      2.80 o 
   0 -11  10        0.76       -2.63      2.73 o 
   1 -11  10       20.55       19.45      3.31 o 
   2 -11  10       19.53       15.59      2.95 o 
   3 -11  10       27.04       31.07      3.52 o 
  -4 -10  10        2.69        3.09      2.53 o 
  -3 -10  10       73.96       80.93      4.01 o 
  -2 -10  10        9.19        8.22      2.74 o 
  -1 -10  10       18.61       19.17      3.06 o 
   0 -10  10       11.74        8.55      2.94 o 
   1 -10  10       35.28       36.95      3.50 o 
   2 -10  10        2.40        3.47      2.48 o 
   3 -10  10        0.95       -0.14      2.41 o 
   4 -10  10        8.24       10.36      2.90 o 
   5 -10  10       20.36       29.26      2.98 o 
  -5  -9  10       17.77       15.08      3.16 o 
  -4  -9  10       36.12       32.71      3.36 o 
  -3  -9  10       48.95       54.33      2.44 o 
  -2  -9  10        4.28        4.33      2.39 o 
  -1  -9  10       10.79        8.95      2.51 o 
   0  -9  10       61.01       60.40      3.55 o 
   1  -9  10       55.84       55.61      3.59 o 
   2  -9  10        1.54        2.86      2.59 o 
   3  -9  10        0.25        0.66      2.41 o 
   4  -9  10        1.70       -0.70      2.62 o 
   5  -9  10        3.30        0.27      2.28 o 
   6  -9  10        3.62       -0.09      2.58 o 
  -7  -8  10        1.79        1.90      2.87 o 
  -6  -8  10        3.67       -0.21      2.48 o 
  -5  -8  10       30.11       24.50      3.16 o 
  -4  -8  10        3.44        1.21      2.58 o 
  -3  -8  10       33.37       31.44      2.05 o 
  -2  -8  10        8.07        7.61      1.68 o 
  -1  -8  10        0.00       -0.12      1.51 o 
   0  -8  10       31.39       33.06      3.02 o 
   1  -8  10       23.48       25.78      3.21 o 
   2  -8  10       21.36       18.57      2.79 o 
   3  -8  10        6.23        4.47      2.61 o 
   4  -8  10        4.17       -0.01      2.26 o 
   5  -8  10        2.20       -1.94      2.32 o 
   6  -8  10       17.14       18.45      1.91 o 
  -7  -7  10        1.20       -0.40      2.63 o 
  -6  -7  10        8.64        7.67      2.67 o 
  -5  -7  10       21.40       26.80      3.10 o 
  -4  -7  10       14.95        8.84      2.63 o 
  -3  -7  10       20.38       15.56      1.74 o 
  -2  -7  10        3.15        3.84      1.51 o 
  -1  -7  10       29.11       26.10      2.12 o 
   0  -7  10        1.14       -1.21      2.56 o 
   1  -7  10        2.56        1.11      3.36 o 
   2  -7  10        6.21        6.23      3.57 o 
   3  -7  10        1.77       -1.10      2.47 o 
   4  -7  10        5.90       -0.01      2.51 o 
   5  -7  10        1.91        3.76      1.72 o 
   6  -7  10       20.04       27.22      2.00 o 
   7  -7  10        4.93        6.63      2.57 o 
  -8  -6  10       49.79       59.89      4.35 o 
  -7  -6  10        8.39       14.81      3.15 o 
  -6  -6  10        1.05        2.15      2.71 o 
  -5  -6  10        3.76        1.38      2.38 o 
  -4  -6  10        0.31       -0.60      2.24 o 
  -3  -6  10        0.21       -0.29      1.40 o 
  -2  -6  10       30.75       25.52      1.32 o 
  -1  -6  10       10.90        9.87      1.14 o 
   0  -6  10        4.45       -0.05      1.41 o 
   1  -6  10        4.43        2.18      1.57 o 
   2  -6  10       52.63       53.34      2.14 o 
   3  -6  10       17.86       21.69      2.76 o 
   4  -6  10       90.34       99.03      2.56 o 
   5  -6  10        0.45        7.12      1.70 o 
   6  -6  10       13.17       13.48      2.42 o 
   7  -6  10       20.09       23.70      2.84 o 
  -9  -5  10        0.06       -1.32      3.25 o 
  -8  -5  10       41.54       53.56      3.79 o 
  -7  -5  10        0.67        1.73      2.74 o 
  -6  -5  10       17.56       18.83      2.92 o 
  -5  -5  10       22.93       23.86      3.01 o 
  -4  -5  10        8.73        7.75      1.52 o 
  -3  -5  10       49.53       46.65      1.97 o 
  -2  -5  10        6.49        7.00      1.55 o 
  -1  -5  10       14.28       12.97      1.12 o 
   0  -5  10       73.51       65.91      2.06 o 
   1  -5  10       58.61       58.09      2.10 o 
   2  -5  10       59.74       61.79      2.22 o 
   3  -5  10       36.32       35.11      4.41 o 
   4  -5  10        8.63        9.54      1.69 o 
   5  -5  10       42.75       43.55      3.07 o 
   6  -5  10       31.13       30.19      2.98 o 
   7  -5  10       16.10       18.00      3.08 o 
  -9  -4  10       16.95       14.97      3.43 o 
  -8  -4  10        1.00       -1.77      3.10 o 
  -7  -4  10       61.85       73.15      4.01 o 
  -6  -4  10      185.13      199.75      5.44 o 
  -5  -4  10       23.84       20.20      2.66 o 
  -4  -4  10        8.45        6.70      1.49 o 
  -3  -4  10        0.45        0.07      1.03 o 
  -2  -4  10      117.38      106.83      3.28 o 
  -1  -4  10       66.77       57.96      1.56 o 
   0  -4  10       44.09       48.26      1.93 o 
   1  -4  10       55.30       53.70      1.51 o 
   2  -4  10       29.34       32.46      1.50 o 
   3  -4  10       13.81        8.46      2.12 o 
   4  -4  10       17.96       15.70      2.38 o 
   5  -4  10        3.95        3.93      2.44 o 
   6  -4  10       12.03        7.68      2.82 o 
   7  -4  10        6.60        7.43      2.94 o 
 -10  -3  10       16.89       22.93      3.71 o 
  -9  -3  10       31.59       36.76      3.86 o 
  -8  -3  10      103.62      121.28      4.90 o 
  -7  -3  10       83.92       91.76      4.25 o 
  -6  -3  10      330.95      357.41      6.87 o 
  -5  -3  10        7.20        5.44      2.34 o 
  -4  -3  10      117.24      112.30      3.93 o 
  -3  -3  10        2.34        1.24      1.33 o 
  -2  -3  10       27.86       20.37      1.48 o 
  -1  -3  10       32.70       24.81      1.51 o 
   0  -3  10        5.89        4.00      1.95 o 
   1  -3  10      106.20      107.85      2.25 o 
   2  -3  10       98.37      100.43      2.38 o 
   3  -3  10       67.57       58.73      3.02 o 
   4  -3  10       91.09       91.54      3.60 o 
   5  -3  10       98.08      100.85      3.79 o 
   6  -3  10       13.84       15.00      2.99 o 
   7  -3  10        0.19        0.17      2.74 o 
 -10  -2  10        0.52        5.70      3.07 o 
  -9  -2  10        0.85        2.47      2.98 o 
  -8  -2  10       18.91       12.96      3.28 o 
  -7  -2  10        1.00       -0.48      2.59 o 
  -6  -2  10       83.85       87.56      4.06 o 
  -5  -2  10       22.50       21.96      2.62 o 
  -4  -2  10        4.28        8.24      2.36 o 
  -3  -2  10        4.75        4.29      1.78 o 
  -2  -2  10      224.45      217.78      4.07 o 
  -1  -2  10        0.02        0.19      1.21 o 
   0  -2  10       13.32       11.54      2.08 o 
   1  -2  10        9.30        8.95      1.56 o 
   2  -2  10        7.58       10.95      1.61 o 
   3  -2  10      123.65      121.93      2.72 o 
   4  -2  10        8.01        6.56      2.39 o 
   5  -2  10       42.21       40.30      3.23 o 
   6  -2  10        0.06       -2.37      2.37 o 
   7  -2  10       15.36        8.31      2.80 o 
 -10  -1  10        0.00       -1.24      2.90 o 
  -9  -1  10        0.38       -0.90      2.65 o 
  -8  -1  10       45.60       40.19      3.63 o 
  -7  -1  10       10.87       11.72      2.73 o 
  -6  -1  10      126.97      124.69      4.37 o 
  -5  -1  10        0.20        1.01      2.20 o 
  -4  -1  10      802.17      783.97      8.58 o 
  -3  -1  10       30.46       28.78      1.71 o 
  -2  -1  10       38.19       43.47      3.82 o 
  -1  -1  10      141.86      142.35      2.56 o 
   0  -1  10       77.98       78.10      3.20 o 
   1  -1  10        2.05        1.44      2.22 o 
   2  -1  10      143.25      150.30      3.67 o 
   3  -1  10      185.04      185.92      2.56 o 
   4  -1  10        2.47        1.79      1.48 o 
   5  -1  10        0.73        0.50      2.51 o 
   6  -1  10       29.14       26.15      3.15 o 
   7  -1  10        2.18        0.67      2.50 o 
 -10   0  10        7.27        1.44      3.14 o 
  -9   0  10        0.73       -2.37      2.88 o 
  -8   0  10       68.65       66.00      4.02 o 
  -7   0  10       21.12       18.25      3.02 o 
  -6   0  10       43.06       36.25      3.08 o 
  -5   0  10        5.92        2.43      2.33 o 
  -4   0  10      326.20      329.34      5.81 o 
  -3   0  10        6.89        8.06      1.44 o 
  -2   0  10      127.83      128.28      4.57 o 
  -1   0  10       41.46       42.85      2.40 o 
   0   0  10     1463.09     1469.66     10.94 o 
   1   0  10        4.17        2.91      1.54 o 
   2   0  10        0.01        0.48      1.43 o 
   3   0  10       25.66       19.39      1.45 o 
   4   0  10       11.96       18.25      1.46 o 
   5   0  10        0.50        2.81      2.55 o 
   6   0  10        0.04        4.67      2.54 o 
 -10   1  10       11.01       11.72      2.90 o 
  -9   1  10        0.14       -2.26      2.93 o 
  -8   1  10       16.05       12.37      3.02 o 
  -7   1  10       10.50        5.30      2.53 o 
  -6   1  10       55.98       44.78      3.20 o 
  -5   1  10       78.50       73.49      5.10 o 
  -4   1  10       12.98       17.00      2.21 o 
  -3   1  10       91.17       94.23      1.96 o 
  -2   1  10     2031.47     2002.99     21.61 o 
  -1   1  10      139.11      143.19      2.74 o 
   0   1  10      798.21      815.51      8.88 o 
   1   1  10       43.98       42.50      1.98 o 
   2   1  10       48.17       37.53      1.92 o 
   3   1  10        5.47        5.19      1.49 o 
   4   1  10        2.72        2.77      1.60 o 
   5   1  10        3.67        3.95      1.95 o 
   6   1  10        1.01        5.00      2.72 o 
 -10   2  10       14.81       20.55      3.63 o 
  -9   2  10        0.00        2.04      3.15 o 
  -8   2  10       75.07       65.19      4.11 o 
  -7   2  10       21.15       20.27      3.12 o 
  -6   2  10       39.91       35.77      2.80 o 
  -5   2  10       21.34       20.05      1.81 o 
  -4   2  10      317.88      306.17      4.38 o 
  -3   2  10        0.05        0.77      1.54 o 
  -2   2  10      131.08      147.93      4.53 o 
  -1   2  10        0.27        0.68      1.88 o 
   0   2  10      157.51      162.19      2.99 o 
   1   2  10        0.11       -1.44      1.44 o 
   2   2  10        0.10       -0.87      1.49 o 
   3   2  10       22.55       18.98      1.78 o 
   4   2  10       10.99        9.26      2.50 o 
   5   2  10        3.91        2.56      2.39 o 
 -10   3  10       22.62       31.12      3.58 o 
  -9   3  10        2.29        1.62      2.76 o 
  -8   3  10        0.63        5.52      2.99 o 
  -7   3  10      107.91      105.92      3.48 o 
  -6   3  10       79.80       75.80      2.53 o 
  -5   3  10      162.96      162.35      3.19 o 
  -4   3  10      418.03      393.29      8.49 o 
  -3   3  10        1.53        2.36      2.30 o 
  -2   3  10        0.53        0.49      1.55 o 
  -1   3  10        7.24        8.64      1.56 o 
   0   3  10       30.39       29.66      1.75 o 
   1   3  10        5.38        4.12      1.50 o 
   2   3  10       86.05       93.05      3.82 o 
   3   3  10        0.26        1.50      2.28 o 
   4   3  10        0.22        2.10      2.51 o 
  -9   4  10        5.15        5.84      2.89 o 
  -8   4  10       28.83       24.82      2.20 o 
  -7   4  10       19.34       18.99      2.04 o 
  -6   4  10      173.97      190.67      3.72 o 
  -5   4  10        0.52        1.73      2.40 o 
  -4   4  10      105.34       98.88      3.71 o 
  -3   4  10        1.68        0.25      2.54 o 
  -2   4  10       73.18       83.27      3.61 o 
  -1   4  10        2.59        2.05      1.68 o 
   0   4  10       13.86       10.43      2.68 o 
   1   4  10        0.11        0.48      2.34 o 
   2   4  10       84.51       98.68      4.21 o 
   3   4  10        4.06        8.04      2.85 o 
  -8   5  10        1.48       -1.89      2.77 o 
  -7   5  10       28.23       30.01      3.17 o 
  -6   5  10        1.02        4.57      2.64 o 
  -5   5  10        2.28        3.08      2.66 o 
  -4   5  10       14.86       12.37      2.72 o 
  -3   5  10        0.01       -2.06      2.82 o 
  -2   5  10       18.01       19.07      1.99 o 
  -1   5  10        0.64        1.29      3.49 o 
   0   5  10        8.02       12.13      5.73 o 
   1   5  10        0.69        2.36      2.60 o 
   2   5  10       23.83       22.07      3.10 o 
  -7   6  10        4.09        5.02      3.05 o 
  -6   6  10       14.58       19.87      3.11 o 
  -5   6  10        0.42        2.45      2.91 o 
  -4   6  10       17.84       22.81      3.57 o 
  -3   6  10        0.16       -2.68      2.68 o 
  -2   6  10       10.53        9.97      1.96 o 
  -1   6  10        0.03        1.08      1.91 o 
   0   6  10        8.19       12.47      2.05 o 
  -3 -10  11       19.35       20.52      3.15 o 
  -2 -10  11        1.93        3.50      1.59 o 
  -1 -10  11        2.93        4.40      3.92 o 
   0 -10  11        5.49        7.78      2.70 o 
   1 -10  11       12.72       14.28      2.92 o 
   2 -10  11        1.02        6.47      2.91 o 
   3 -10  11        0.42        2.94      2.97 o 
   4 -10  11        1.12       -0.01      2.74 o 
  -5  -9  11        8.44        7.38      2.92 o 
  -4  -9  11        3.86        2.35      2.67 o 
  -3  -9  11        7.70        9.26      1.91 o 
  -2  -9  11        2.37        0.44      1.68 o 
  -1  -9  11        0.03       -0.92      1.68 o 
   0  -9  11        2.01        2.53      2.54 o 
   1  -9  11        1.10        3.51      2.47 o 
   2  -9  11        1.34       -0.98      2.78 o 
   3  -9  11        0.12       -2.68      2.68 o 
   4  -9  11        1.40       -2.57      2.57 o 
   5  -9  11        2.00       -2.78      2.78 o 
  -6  -8  11       10.51       12.68      3.29 o 
  -5  -8  11        4.72        2.17      2.58 o 
  -4  -8  11       28.49       18.93      2.96 o 
  -3  -8  11        0.05       -1.71      1.71 o 
  -2  -8  11       22.59       18.08      2.49 o 
  -1  -8  11        0.39       -2.93      2.93 o 
   0  -8  11        8.23        2.26      2.47 o 
   1  -8  11        0.97       -2.71      2.71 o 
   2  -8  11        0.05       -0.06      2.27 o 
   3  -8  11        7.08        5.39      3.80 o 
   4  -8  11        0.22       -2.62      2.76 o 
   5  -8  11        0.16        2.70      2.66 o 
   6  -8  11        0.83        5.93      2.81 o 
  -7  -7  11        1.08        1.46      3.10 o 
  -6  -7  11       28.08       28.74      3.59 o 
  -5  -7  11        1.02        0.81      2.54 o 
  -4  -7  11        1.26        0.59      2.42 o 
  -3  -7  11        2.28        0.49      1.62 o 
  -2  -7  11        8.10        6.87      1.63 o 
  -1  -7  11        0.05       -1.43      1.53 o 
   0  -7  11        0.08       -0.83      1.53 o 
   1  -7  11        0.31       -0.48      1.92 o 
   2  -7  11       17.10       15.82      2.06 o 
   3  -7  11       12.44       16.19      1.94 o 
   4  -7  11       24.44       26.64      2.94 o 
   5  -7  11       33.52       35.41      3.19 o 
   6  -7  11       12.66       17.06      1.90 o 
  -8  -6  11        4.58        3.98      3.32 o 
  -7  -6  11        2.45        5.87      3.15 o 
  -6  -6  11       65.92       75.43      4.10 o 
  -5  -6  11       20.16       23.94      2.98 o 
  -4  -6  11      122.14      133.35      4.58 o 
  -3  -6  11        1.04        0.94      1.13 o 
  -2  -6  11       39.68       39.18      1.54 o 
  -1  -6  11       64.08       63.94      1.75 o 
   0  -6  11       49.72       41.72      2.55 o 
   1  -6  11        1.69        1.66      1.56 o 
   2  -6  11        1.55        4.35      1.66 o 
   3  -6  11       42.31       46.99      3.37 o 
   4  -6  11       28.48       31.93      5.46 o 
   5  -6  11       11.91       12.19      1.86 o 
   6  -6  11       37.46       43.29      3.31 o 
  -8  -5  11        0.13        1.16      3.04 o 
  -7  -5  11        8.92        7.24      3.03 o 
  -6  -5  11        0.29        2.42      2.73 o 
  -5  -5  11        8.49        7.94      2.68 o 
  -4  -5  11       11.66       10.78      1.66 o 
  -3  -5  11       31.17       35.02      1.90 o 
  -2  -5  11      132.17      127.17      2.84 o 
  -1  -5  11       16.76       13.78      1.24 o 
   0  -5  11       13.10       16.23      1.69 o 
   1  -5  11       72.66       72.53      2.57 o 
   2  -5  11        2.23        4.71      2.08 o 
   3  -5  11       69.29       73.28      3.55 o 
   4  -5  11        3.43        2.62      2.23 o 
   5  -5  11        0.01       -1.20      2.35 o 
   6  -5  11        2.41        2.15      2.45 o 
  -9  -4  11        4.38        1.19      3.09 o 
  -8  -4  11       77.59       79.11      4.65 o 
  -7  -4  11        0.46       -0.62      2.76 o 
  -6  -4  11       85.61       86.93      4.46 o 
  -5  -4  11       23.68       21.75      2.90 o 
  -4  -4  11      111.82      108.55      4.03 o 
  -3  -4  11        9.09        8.44      1.25 o 
  -2  -4  11      244.22      210.35      3.01 o 
  -1  -4  11        6.35        7.50      1.20 o 
   0  -4  11        3.14        0.89      2.10 o 
   1  -4  11      130.09      122.59      3.93 o 
   2  -4  11       99.64       97.10      2.44 o 
   3  -4  11       15.21       14.15      1.77 o 
   4  -4  11       20.10       15.39      2.57 o 
   5  -4  11       31.36       26.49      2.80 o 
   6  -4  11       20.89       18.58      2.94 o 
  -9  -3  11       19.57       23.72      3.73 o 
  -8  -3  11       60.27       64.01      4.16 o 
  -7  -3  11       14.51       17.75      3.11 o 
  -6  -3  11      178.96      180.44      5.27 o 
  -5  -3  11        3.05        6.59      2.52 o 
  -4  -3  11       24.24       25.00      2.80 o 
  -3  -3  11       27.31       31.04      2.69 o 
  -2  -3  11        5.95        4.45      1.42 o 
  -1  -3  11       56.04       53.88      1.93 o 
   0  -3  11       98.77       95.99      3.53 o 
   1  -3  11      140.65      147.46      6.62 o 
   2  -3  11        0.80        2.30      1.59 o 
   3  -3  11        3.13        2.36      1.65 o 
   4  -3  11        0.00        3.12      2.49 o 
   5  -3  11       24.44       18.24      2.75 o 
   6  -3  11        3.09       -2.76      2.76 o 
 -10  -2  11        0.48        3.84      3.61 o 
  -9  -2  11       13.61       14.31      3.22 o 
  -8  -2  11        0.54        2.97      3.01 o 
  -7  -2  11        2.20        0.93      2.64 o 
  -6  -2  11      121.49      107.65      4.43 o 
  -5  -2  11        1.08        0.85      2.50 o 
  -4  -2  11      250.86      232.38      5.24 o 
  -3  -2  11        0.91        0.86      1.48 o 
  -2  -2  11       35.50       28.53      1.75 o 
  -1  -2  11      136.05      128.55      2.83 o 
   0  -2  11      605.60      594.18      7.43 o 
   1  -2  11       84.45       92.08      3.75 o 
   2  -2  11      198.69      201.35      3.26 o 
   3  -2  11       15.45       17.77      1.85 o 
   4  -2  11       52.05       48.87      2.31 o 
   5  -2  11       37.55       34.00      3.15 o 
   6  -2  11        0.50        0.37      2.69 o 
 -10  -1  11       14.26       11.37      3.55 o 
  -9  -1  11        0.01        0.23      3.05 o 
  -8  -1  11        7.85        4.20      3.00 o 
  -7  -1  11        1.53       -0.27      2.77 o 
  -6  -1  11       87.14       87.81      4.15 o 
  -5  -1  11       22.45       19.51      2.75 o 
  -4  -1  11      145.74      154.41      4.46 o 
  -3  -1  11        0.11       -1.55      1.55 o 
  -2  -1  11        5.29        2.40      3.41 o 
  -1  -1  11       49.42       48.95      3.27 o 
   0  -1  11      240.99      251.37      5.26 o 
   1  -1  11       11.64        9.51      2.42 o 
   2  -1  11       10.44        6.64      2.38 o 
   3  -1  11        0.46        1.56      1.29 o 
   4  -1  11       14.24       17.14      1.92 o 
   5  -1  11        5.01        6.40      1.93 o 
   6  -1  11        3.23        5.14      2.97 o 
 -10   0  11       17.09       16.71      3.69 o 
  -9   0  11        4.01        0.39      3.09 o 
  -8   0  11      117.56      111.47      4.83 o 
  -7   0  11        8.31        2.82      2.74 o 
  -6   0  11      115.81      102.36      4.35 o 
  -5   0  11        4.60        1.23      2.34 o 
  -4   0  11      132.25      121.92      4.07 o 
  -3   0  11       31.41       24.34      1.92 o 
  -2   0  11      711.52      725.77     11.66 o 
  -1   0  11        3.56        3.46      1.48 o 
   0   0  11      122.29      123.62      4.03 o 
   1   0  11       65.18       63.32      3.15 o 
   2   0  11       23.55       27.90      1.86 o 
   3   0  11        6.51        6.07      1.60 o 
   4   0  11       24.25       28.36      1.70 o 
   5   0  11       11.55       10.88      2.18 o 
 -10   1  11       14.76       13.98      3.75 o 
  -9   1  11       22.69       22.45      3.56 o 
  -8   1  11       25.77       24.80      3.45 o 
  -7   1  11        8.67        9.31      2.63 o 
  -6   1  11       41.16       28.47      3.13 o 
  -5   1  11       16.52       15.03      2.67 o 
  -4   1  11        0.00       -0.27      1.48 o 
  -3   1  11        6.53        6.78      1.28 o 
  -2   1  11       46.28       50.38      2.12 o 
  -1   1  11       40.93       42.23      6.91 o 
   0   1  11      150.82      159.12      4.27 o 
   1   1  11        2.23        2.57      1.65 o 
   2   1  11       20.45       17.84      1.77 o 
   3   1  11        2.60        0.74      1.50 o 
   4   1  11        2.57        2.42      1.60 o 
   5   1  11       13.82       21.30      2.00 o 
  -9   2  11        0.03        4.22      3.16 o 
  -8   2  11       40.72       44.37      3.79 o 
  -7   2  11        2.20        2.50      2.60 o 
  -6   2  11      227.42      216.08      5.71 o 
  -5   2  11        1.27        1.55      1.80 o 
  -4   2  11       48.69       52.14      2.17 o 
  -3   2  11        1.46        2.08      1.57 o 
  -2   2  11        3.07        3.12      1.39 o 
  -1   2  11        0.40       -0.08      2.02 o 
   0   2  11       28.77       29.57      1.89 o 
   1   2  11        0.00       -0.74      1.56 o 
   2   2  11       23.56       24.09      1.93 o 
   3   2  11        6.72        7.67      3.19 o 
   4   2  11        3.35        3.06      2.36 o 
  -9   3  11        5.85        4.02      3.38 o 
  -8   3  11        6.25        7.66      3.02 o 
  -7   3  11       62.77       57.57      3.86 o 
  -6   3  11       11.64       11.67      1.84 o 
  -5   3  11       47.41       47.23      6.08 o 
  -4   3  11        0.77       -0.41      1.55 o 
  -3   3  11        6.79        6.73      2.29 o 
  -2   3  11       35.55       35.74      6.47 o 
  -1   3  11       11.44       10.10      2.24 o 
   0   3  11      176.08      176.27      6.02 o 
   1   3  11       28.16       29.63      3.09 o 
   2   3  11       59.03       58.49      3.60 o 
   3   3  11       17.40       21.13      3.09 o 
  -8   4  11       57.52       59.70      4.28 o 
  -7   4  11       10.81       10.90      1.93 o 
  -6   4  11       12.51       14.47      4.42 o 
  -5   4  11       14.13       15.77      2.86 o 
  -4   4  11       46.49       37.25      3.11 o 
  -3   4  11        8.45        9.09      2.71 o 
  -2   4  11       33.07       39.46      3.17 o 
  -1   4  11        3.44        5.38      1.91 o 
   0   4  11        0.07       -1.66      2.49 o 
   1   4  11        0.32       -1.34      2.48 o 
   2   4  11       38.39       38.96      3.40 o 
  -7   5  11        0.44        2.58      2.81 o 
  -6   5  11        2.38        7.64      2.82 o 
  -5   5  11        0.06        4.67      2.76 o 
  -4   5  11        0.68       -2.94      2.94 o 
  -3   5  11        1.44        0.46      2.94 o 
  -2   5  11        1.02        5.07      2.92 o 
  -1   5  11        5.14       10.15      2.53 o 
   0   5  11       31.08       47.83      5.18 o 
  -4   6  11       43.71       49.55      4.04 o 
  -3   6  11        1.88       -1.52      2.91 o 
  -2 -10  12        0.18        3.24      2.41 o 
  -1 -10  12        0.49        0.68      2.40 o 
   0 -10  12        0.00        1.80      2.77 o 
   1 -10  12        1.16        0.90      2.79 o 
   2 -10  12        1.00       -0.89      2.63 o 
  -4  -9  12        0.87       -1.75      2.61 o 
  -3  -9  12        4.80        1.60      1.72 o 
  -2  -9  12        1.75       -0.73      2.88 o 
  -1  -9  12        0.10       -1.69      2.48 o 
   0  -9  12        0.08       -2.15      2.80 o 
   1  -9  12        0.85       -0.57      2.88 o 
   2  -9  12        1.23       -0.53      2.44 o 
   3  -9  12        0.06       -2.67      2.67 o 
   4  -9  12        3.52        0.45      2.48 o 
  -5  -8  12        0.45        1.96      2.41 o 
  -4  -8  12       16.88       18.13      2.87 o 
  -3  -8  12        1.99       -1.61      1.61 o 
  -2  -8  12       10.05       13.67      2.62 o 
  -1  -8  12        7.83        4.87      2.63 o 
   0  -8  12       19.81       11.22      2.69 o 
   1  -8  12        7.55        4.15      2.55 o 
   2  -8  12        0.65       -3.07      3.07 o 
   3  -8  12        1.78        4.09      1.88 o 
   4  -8  12        5.04       10.42      3.03 o 
  -6  -7  12       21.00       27.53      3.42 o 
  -5  -7  12        1.39        4.42      2.68 o 
  -4  -7  12        3.49        7.95      2.83 o 
  -3  -7  12       15.84       18.95      1.94 o 
  -2  -7  12       15.86       13.98      1.97 o 
  -1  -7  12        2.40        1.61      2.67 o 
   0  -7  12        0.50        0.22      1.55 o 
   1  -7  12       18.19       16.85      1.90 o 
   2  -7  12        2.28        2.61      1.78 o 
   3  -7  12       79.91       82.31      7.71 o 
   4  -7  12        0.83        4.63      1.88 o 
   5  -7  12        0.11        1.07      2.66 o 
  -7  -6  12        0.13       -0.33      2.68 o 
  -6  -6  12        1.92        4.28      2.69 o 
  -5  -6  12        6.58       10.38      2.73 o 
  -4  -6  12      105.86      114.81      4.43 o 
  -3  -6  12        8.91        9.35      1.61 o 
  -2  -6  12        0.96        1.73      1.19 o 
  -1  -6  12       17.29       15.76      2.13 o 
   0  -6  12       45.94       48.39      2.99 o 
   1  -6  12       55.78       48.87      2.31 o 
   2  -6  12      101.02      109.94      6.53 o 
   3  -6  12       67.59       69.80      7.21 o 
   4  -6  12        0.01        2.14      1.85 o 
   5  -6  12        2.76        3.96      2.34 o 
  -8  -5  12        2.67        0.20      3.26 o 
  -7  -5  12       22.16       18.19      3.16 o 
  -6  -5  12       28.56       29.85      3.38 o 
  -5  -5  12        0.13       -2.78      2.78 o 
  -4  -5  12       23.09       23.26      1.95 o 
  -3  -5  12       54.51       55.45      1.90 o 
  -2  -5  12       48.99       56.62      1.83 o 
  -1  -5  12        1.75        4.14      1.55 o 
   0  -5  12       26.52       20.11      1.88 o 
   1  -5  12      184.95      185.41      4.26 o 
   2  -5  12        0.00        0.19      2.38 o 
   3  -5  12       29.55       26.09      2.96 o 
   4  -5  12        0.00       -0.09      2.14 o 
   5  -5  12        3.41       -0.10      2.44 o 
  -8  -4  12       79.13       86.36      4.82 o 
  -7  -4  12       23.46       28.80      3.66 o 
  -6  -4  12       11.67       14.88      3.00 o 
  -5  -4  12        6.52        4.17      2.44 o 
  -4  -4  12        1.00        0.42      2.76 o 
  -3  -4  12        0.00       -0.81      1.50 o 
  -2  -4  12        0.10        0.35      1.48 o 
  -1  -4  12       32.25       32.87      2.70 o 
   0  -4  12       13.44       15.52      2.58 o 
   1  -4  12       18.66       17.07      2.68 o 
   2  -4  12       12.87        8.97      2.54 o 
   3  -4  12        1.07        1.17      1.67 o 
   4  -4  12       13.03       19.24      2.91 o 
   5  -4  12        3.08       -2.50      2.50 o 
  -9  -3  12        0.15        3.18      3.04 o 
  -8  -3  12        0.61        1.17      2.98 o 
  -7  -3  12        0.72       -1.21      2.97 o 
  -6  -3  12       48.81       51.53      3.71 o 
  -5  -3  12        2.00        1.79      2.63 o 
  -4  -3  12      110.49       98.52      4.11 o 
  -3  -3  12       29.48       23.23      1.80 o 
  -2  -3  12      192.37      180.99      3.17 o 
  -1  -3  12      278.35      267.90      5.41 o 
   0  -3  12       70.71       68.30      3.48 o 
   1  -3  12      121.55      121.08      5.82 o 
   2  -3  12       71.61       75.02      5.20 o 
   3  -3  12       20.37       20.23      2.03 o 
   4  -3  12       10.80       11.62      1.98 o 
   5  -3  12        0.00        0.59      2.04 o 
  -9  -2  12        6.91        8.90      3.51 o 
  -8  -2  12        4.88        2.02      2.83 o 
  -7  -2  12        0.00        1.00      2.97 o 
  -6  -2  12        1.87        3.79      2.69 o 
  -5  -2  12        0.05        0.43      2.49 o 
  -4  -2  12       70.88       71.01      3.59 o 
  -3  -2  12        4.60        1.93      1.59 o 
  -2  -2  12       26.73       26.04      1.87 o 
  -1  -2  12       27.48       26.48      2.64 o 
   0  -2  12        2.82        0.17      2.38 o 
   1  -2  12       21.51       18.11      2.71 o 
   2  -2  12      128.60      129.82      4.88 o 
   3  -2  12        0.32        1.12      1.76 o 
   4  -2  12       22.56       26.93      2.85 o 
   5  -2  12       16.52       23.46      2.16 o 
  -9  -1  12        2.31        0.88      3.42 o 
  -8  -1  12        1.94       -0.56      3.06 o 
  -7  -1  12       26.39       25.47      3.45 o 
  -6  -1  12      214.91      200.08      5.56 o 
  -5  -1  12       52.51       53.25      3.39 o 
  -4  -1  12      288.55      268.76      5.73 o 
  -3  -1  12        4.61        1.96      1.55 o 
  -2  -1  12      216.11      210.65      4.59 o 
  -1  -1  12       14.98       18.60      2.60 o 
   0  -1  12      117.58      114.41      4.08 o 
   1  -1  12        0.07       -0.96      2.38 o 
   2  -1  12        5.10        4.04      2.47 o 
   3  -1  12        4.37        4.35      2.54 o 
   4  -1  12        2.48        5.43      1.91 o 
   5  -1  12        0.13        3.67      1.91 o 
  -9   0  12        0.21       -2.94      2.99 o 
  -8   0  12        1.41       -0.53      2.85 o 
  -7   0  12        0.03       -2.57      2.57 o 
  -6   0  12        2.72       -0.79      2.44 o 
  -5   0  12        0.12       -0.44      2.40 o 
  -4   0  12       56.64       59.34      3.40 o 
  -3   0  12       23.02       22.28      2.02 o 
  -2   0  12      207.28      197.68      3.42 o 
  -1   0  12        5.08        7.00      2.30 o 
   0   0  12       68.04       66.28      3.36 o 
   1   0  12       32.85       35.75      2.94 o 
   2   0  12       42.14       40.40      3.12 o 
   3   0  12        7.03        9.79      2.70 o 
   4   0  12       15.06       20.87      2.00 o 
  -9   1  12       10.29       11.18      3.09 o 
  -8   1  12        0.58       -0.36      3.03 o 
  -7   1  12        1.82        1.97      2.65 o 
  -6   1  12        0.00        1.36      2.70 o 
  -5   1  12       11.74       10.92      2.65 o 
  -4   1  12      133.85      140.92      4.53 o 
  -3   1  12       12.04       12.58      1.37 o 
  -2   1  12      102.73       92.42      2.05 o 
  -1   1  12        5.31        4.75      2.18 o 
   0   1  12       32.87       34.32      2.76 o 
   1   1  12        4.11        4.47      2.41 o 
   2   1  12       20.01       19.20      2.00 o 
   3   1  12        0.23       -1.74      1.74 o 
  -8   2  12        0.25        1.26      2.81 o 
  -7   2  12       12.93       13.57      2.95 o 
  -6   2  12        5.05        5.43      2.90 o 
  -5   2  12       19.34       15.82      3.01 o 
  -4   2  12       15.24       18.63      2.61 o 
  -3   2  12        1.93        1.83      1.60 o 
  -2   2  12       27.98       28.87      3.58 o 
  -1   2  12        5.20        5.70      2.23 o 
   0   2  12       85.54       90.78      3.74 o 
   1   2  12        0.06        1.19      1.74 o 
   2   2  12        6.34        3.45      1.80 o 
   3   2  12        0.84       -0.04      2.66 o 
  -8   3  12        0.37       -0.52      3.11 o 
  -7   3  12        0.01        1.68      2.77 o 
  -6   3  12        1.87        3.36      1.85 o 
  -5   3  12        5.96        6.48      1.66 o 
  -4   3  12        1.21       -1.27      1.69 o 
  -3   3  12        0.03        0.54      2.56 o 
  -2   3  12       16.08       24.51      6.83 o 
  -1   3  12        4.95        8.36      4.06 o 
   0   3  12      230.45      272.34      6.32 o 
   1   3  12       17.69       18.53      3.14 o 
  -7   4  12        3.39        2.57      2.33 o 
  -6   4  12       22.33       26.58      3.13 o 
  -5   4  12        0.44       -0.98      2.66 o 
  -4   4  12        4.09       -2.35      2.74 o 
  -3   4  12        2.85        3.03      2.78 o 
  -2   4  12       57.58       71.91      3.80 o 
  -1   4  12        4.96       15.90      3.27 o 
   0   4  12       34.60       40.27      3.46 o 
  -4   5  12        5.52       -1.97      3.14 o 
  -3   5  12        3.47        1.17      3.16 o 
  -3  -9  13        0.20       -0.05      4.06 o 
  -2  -9  13        0.17       -2.70      2.70 o 
  -1  -9  13       10.34        8.44      3.16 o 
   0  -9  13        5.47        4.01      2.59 o 
   1  -9  13        0.26       -2.65      2.65 o 
   2  -9  13        5.82        4.81      3.39 o 
  -4  -8  13        8.37       12.99      2.86 o 
  -3  -8  13       13.00       20.33      6.52 o 
  -2  -8  13        3.68        0.54      2.91 o 
  -1  -8  13        1.91        6.03      2.77 o 
   0  -8  13        0.68       -2.32      2.91 o 
   1  -8  13        4.27        3.32      3.12 o 
   2  -8  13       33.75       43.55      5.00 o 
   3  -8  13       18.49       21.73      5.17 o 
  -6  -7  13        6.83       13.67      2.99 o 
  -5  -7  13        5.18        7.43      2.73 o 
  -4  -7  13        4.55       10.49      2.74 o 
  -3  -7  13        7.46       11.95      1.85 o 
  -2  -7  13       56.94       67.47      3.96 o 
  -1  -7  13        1.16        4.71      2.25 o 
   0  -7  13        4.73        3.62      1.78 o 
   1  -7  13       10.24        9.70      5.97 o 
   2  -7  13        0.63        3.72      5.09 o 
   3  -7  13       13.14       14.05      2.10 o 
   4  -7  13        2.17        7.58      1.98 o 
  -6  -6  13       13.22       13.14      3.27 o 
  -5  -6  13        1.09        0.62      2.60 o 
  -4  -6  13       10.28       12.03      2.77 o 
  -3  -6  13        4.14        1.84      1.65 o 
  -2  -6  13       51.37       47.12      2.60 o 
  -1  -6  13       23.51       29.47      2.21 o 
   0  -6  13       13.34       13.07      4.24 o 
   1  -6  13        5.93        4.68      2.43 o 
   2  -6  13        5.09        7.12      2.51 o 
   3  -6  13        4.90        6.30      2.70 o 
   4  -6  13        1.29        4.89      2.76 o 
  -7  -5  13       18.66       17.09      3.63 o 
  -6  -5  13       57.10       63.91      4.28 o 
  -5  -5  13        4.02        4.50      2.91 o 
  -4  -5  13       24.61       21.33      2.92 o 
  -3  -5  13        1.79        0.59      1.62 o 
  -2  -5  13       81.28       79.79      3.55 o 
  -1  -5  13        1.78        1.64      2.19 o 
   0  -5  13        7.47        7.08      2.48 o 
   1  -5  13       12.13        9.80      2.68 o 
   2  -5  13        2.54        2.95      2.51 o 
   3  -5  13        2.23        1.50      2.56 o 
   4  -5  13        2.39        3.81      2.77 o 
  -8  -4  13       10.20       11.21      3.69 o 
  -7  -4  13        3.92        4.66      3.17 o 
  -6  -4  13        0.15        0.77      3.11 o 
  -5  -4  13        5.62        4.32      2.70 o 
  -4  -4  13       45.63       39.07      3.25 o 
  -3  -4  13        3.59        5.50      1.94 o 
  -2  -4  13       53.58       47.56      3.01 o 
  -1  -4  13       21.45       18.04      2.47 o 
   0  -4  13       31.38       32.93      3.04 o 
   1  -4  13      103.46       99.00      4.06 o 
   2  -4  13       73.94       81.01      3.97 o 
   3  -4  13        9.09       13.62      3.73 o 
   4  -4  13        0.01        3.95      1.86 o 
  -8  -3  13        0.36        1.30      3.14 o 
  -7  -3  13        0.55        0.58      3.08 o 
  -6  -3  13       14.64       14.18      3.19 o 
  -5  -3  13        0.02        1.50      2.60 o 
  -4  -3  13        0.95       -0.06      2.55 o 
  -3  -3  13        1.51        0.86      1.61 o 
  -2  -3  13       20.30       18.56      2.61 o 
  -1  -3  13       27.52       31.12      2.85 o 
   0  -3  13      246.30      255.16      5.73 o 
   1  -3  13       22.60       19.81      2.97 o 
   2  -3  13        3.40        3.95      1.70 o 
   3  -3  13       20.37       18.67      1.99 o 
   4  -3  13       21.05       23.74      2.20 o 
  -8  -2  13       15.96        9.07      3.39 o 
  -7  -2  13        7.84        6.89      3.21 o 
  -6  -2  13       56.21       50.01      3.68 o 
  -5  -2  13        1.22        0.51      2.48 o 
  -4  -2  13        0.17       -0.60      2.49 o 
  -3  -2  13       20.43       16.76      1.82 o 
  -2  -2  13       13.98       15.31      2.59 o 
  -1  -2  13        0.40        3.43      2.28 o 
   0  -2  13        6.29        5.15      2.69 o 
   1  -2  13        3.66        0.35      2.59 o 
   2  -2  13       43.58       40.56      3.39 o 
   3  -2  13        1.71        0.63      1.78 o 
   4  -2  13       18.52       18.43      2.14 o 
  -8  -1  13       48.96       45.80      3.95 o 
  -7  -1  13       22.57       16.64      3.13 o 
  -6  -1  13        6.03        1.68      2.47 o 
  -5  -1  13        1.43       -0.95      2.42 o 
  -4  -1  13       58.66       58.07      3.46 o 
  -3  -1  13        0.79       -0.46      1.65 o 
  -2  -1  13       33.71       37.60      3.09 o 
  -1  -1  13       31.07       36.65      3.03 o 
   0  -1  13      147.59      160.79      4.80 o 
   1  -1  13       26.03       27.48      3.01 o 
   2  -1  13       37.06       34.51      3.18 o 
   3  -1  13       21.76       21.95      3.03 o 
  -8   0  13       22.42       25.63      3.46 o 
  -7   0  13        0.50       -0.51      3.05 o 
  -6   0  13        1.45       -0.71      2.54 o 
  -5   0  13        0.02        1.34      2.81 o 
  -4   0  13       22.02       31.06      2.97 o 
  -3   0  13        1.61        0.29      1.62 o 
  -2   0  13       30.16       27.46      2.81 o 
  -1   0  13        9.42        9.25      2.56 o 
   0   0  13        9.13       11.32      2.48 o 
   1   0  13        1.18        2.91      2.49 o 
   2   0  13        2.58        0.14      2.58 o 
   3   0  13        4.29        4.99      2.75 o 
  -8   1  13        7.36        8.65      3.55 o 
  -7   1  13        0.17        2.05      2.99 o 
  -6   1  13       23.93       30.65      3.41 o 
  -5   1  13        2.50        5.32      2.74 o 
  -4   1  13       34.05       41.95      3.13 o 
  -3   1  13        5.87        7.99      1.60 o 
  -2   1  13       52.07       51.93      2.69 o 
  -1   1  13        0.11        0.31      2.36 o 
   0   1  13        1.20        5.42      2.56 o 
   1   1  13        0.04        0.55      2.53 o 
   2   1  13        0.21        1.44      2.56 o 
  -7   2  13        0.48        0.82      2.82 o 
  -6   2  13        9.71       13.22      3.15 o 
  -5   2  13        1.28        3.30      2.73 o 
  -4   2  13        7.40        6.76      1.78 o 
  -3   2  13        0.51        1.43      2.32 o 
  -2   2  13       72.55       78.91      6.95 o 
  -1   2  13       14.18       12.34      2.64 o 
   0   2  13       20.73       19.51      2.81 o 
   1   2  13        2.06        5.30      2.59 o 
  -6   3  13        3.30        1.40      3.00 o 
  -5   3  13       21.60       18.96      2.11 o 
  -4   3  13       30.10       24.69      2.91 o 
  -3   3  13        1.31        3.66      2.55 o 
  -2   3  13       10.13       14.20      3.93 o 
  -1   3  13        0.10        1.68      5.34 o 
  -3  -8  14        2.01        8.38      1.91 o 
  -2  -8  14        1.90        3.38      2.73 o 
  -1  -8  14        5.48        8.11      2.92 o 
   0  -8  14        1.27        3.24      2.97 o 
   1  -8  14        1.55        8.15      3.30 o 
  -4  -7  14       14.95       14.66      3.08 o 
  -3  -7  14       17.40       19.71      2.51 o 
  -2  -7  14        0.73        2.16      2.71 o 
  -1  -7  14       24.44       27.21      2.14 o 
   0  -7  14        0.82        3.79      2.20 o 
   1  -7  14        0.14        1.28      2.42 o 
   2  -7  14        4.35        7.41      3.74 o 
  -5  -6  14        6.53        4.02      2.87 o 
  -4  -6  14        3.55       -1.66      2.61 o 
  -3  -6  14        2.49       -1.37      1.75 o 
  -2  -6  14        4.54        6.15      2.37 o 
  -1  -6  14       16.55       17.55      2.66 o 
   0  -6  14       23.93       23.50      3.04 o 
   1  -6  14       24.78       21.94      3.03 o 
   2  -6  14       17.77       17.77      3.02 o 
   3  -6  14       15.26       10.62      3.02 o 
  -6  -5  14        0.46       -1.63      3.03 o 
  -5  -5  14        6.61        5.69      2.98 o 
  -4  -5  14        6.78        6.95      2.71 o 
  -3  -5  14        4.14        4.23      2.48 o 
  -2  -5  14        2.99        1.28      2.43 o 
  -1  -5  14        2.55        4.52      2.24 o 
   0  -5  14       20.09       17.02      2.96 o 
   1  -5  14        0.69       -0.69      2.65 o 
   2  -5  14        4.37        4.45      2.70 o 
   3  -5  14        4.70        4.08      2.74 o 
  -7  -4  14        0.53        3.39      3.04 o 
  -6  -4  14        0.38        0.16      2.81 o 
  -5  -4  14        1.29        5.58      2.98 o 
  -4  -4  14        1.33        0.93      2.78 o 
  -3  -4  14       16.29       13.39      1.90 o 
  -2  -4  14       35.44       36.43      3.14 o 
  -1  -4  14       28.68       31.41      3.00 o 
   0  -4  14        2.18        0.50      2.66 o 
   1  -4  14       29.62       27.68      3.18 o 
   2  -4  14       35.28       30.49      3.34 o 
   3  -4  14        3.04       -0.88      2.76 o 
  -7  -3  14        1.84        3.05      3.34 o 
  -6  -3  14       41.51       36.07      3.61 o 
  -5  -3  14        7.59        6.70      2.85 o 
  -4  -3  14       50.42       47.90      3.50 o 
  -3  -3  14        0.01       -1.78      1.78 o 
  -2  -3  14        0.00        0.22      2.34 o 
  -1  -3  14        0.85        4.58      2.40 o 
   0  -3  14       74.81       86.29      4.05 o 
   1  -3  14        0.88       -0.91      2.56 o 
   2  -3  14        1.41       -0.35      2.74 o 
   3  -3  14       19.22       18.09      2.12 o 
  -7  -2  14       13.73        6.35      3.37 o 
  -6  -2  14       15.37       12.20      3.08 o 
  -5  -2  14       12.36        7.58      2.88 o 
  -4  -2  14        8.03        7.09      2.52 o 
  -3  -2  14        3.92        0.79      1.69 o 
  -2  -2  14       10.40        6.44      2.61 o 
  -1  -2  14        0.53        4.47      2.53 o 
   0  -2  14        9.97       16.03      2.88 o 
   1  -2  14        2.01        1.93      2.76 o 
   2  -2  14        5.56        5.96      2.87 o 
  -7  -1  14        5.83        3.91      2.93 o 
  -6  -1  14        0.46       -2.75      2.75 o 
  -5  -1  14        1.19       -0.88      2.66 o 
  -4  -1  14        5.53        1.49      2.57 o 
  -3  -1  14        0.01        0.74      2.61 o 
  -2  -1  14        0.60       -1.68      2.53 o 
  -1  -1  14       35.09       37.07      3.15 o 
   0  -1  14       20.44       29.81      3.05 o 
   1  -1  14       17.84       13.13      3.04 o 
   2  -1  14        5.53        4.56      2.86 o 
  -7   0  14        1.46        0.77      2.89 o 
  -6   0  14        3.16        7.53      3.11 o 
  -5   0  14        5.61       10.02      2.82 o 
  -4   0  14        1.54        4.88      2.74 o 
  -3   0  14        0.86        0.10      2.90 o 
  -2   0  14        0.56       -1.31      2.40 o 
  -1   0  14        0.11        1.29      2.62 o 
   0   0  14        2.06        4.91      2.50 o 
   1   0  14       13.62       21.29      3.10 o 
  -6   1  14       76.68      100.19      4.63 o 
  -5   1  14       22.38       26.37      3.20 o 
  -4   1  14       11.61       17.38      3.02 o 
  -3   1  14        1.05       -0.82      2.57 o 
  -2   1  14        0.60        3.25      3.60 o 
  -1   1  14        1.70        0.77      2.63 o 
   0   1  14       43.96       51.87      3.62 o 
  -5   2  14        0.07       -1.12      2.86 o 
  -4   2  14        0.33       -2.80      2.80 o 
  -3   2  14        3.60        8.45      2.69 o 
  -2   2  14       45.16       46.11     11.47 o 
  -3  -6  15        0.83       -2.47      2.47 o 
  -2  -6  15        0.91        0.76      2.42 o 
  -1  -6  15        1.45        2.02      2.42 o 
   0  -6  15        0.97        4.76      2.52 o 
  -4  -5  15        5.79       10.04      2.98 o 
  -3  -5  15        1.24       -0.58      2.41 o 
  -2  -5  15        0.12       -2.31      2.34 o 
  -1  -5  15       14.84       16.68      2.82 o 
   0  -5  15       29.16       37.34      3.33 o 
   1  -5  15       17.63       11.68      2.99 o 
  -5  -4  15        4.51        6.87      3.07 o 
  -4  -4  15       14.27       14.95      3.13 o 
  -3  -4  15        0.60       -1.57      2.53 o 
  -2  -4  15        0.18       -0.34      2.43 o 
  -1  -4  15       18.75       21.54      2.97 o 
   0  -4  15        0.00        4.39      2.75 o 
   1  -4  15        6.40        5.91      2.97 o 
  -5  -3  15        2.17       -1.13      2.99 o 
  -4  -3  15        1.77       -2.70      2.70 o 
  -3  -3  15        0.85        0.47      2.67 o 
  -2  -3  15       20.81       22.40      3.03 o 
  -1  -3  15        0.01        0.93      2.69 o 
   0  -3  15        1.42        4.22      2.78 o 
   1  -3  15       16.79       15.13      3.08 o 
  -4  -2  15        4.38        1.38      2.77 o 
  -3  -2  15        0.55       -1.72      2.72 o 
  -2  -2  15       48.27       54.05      3.67 o 
  -1  -2  15        9.98       12.75      3.05 o 
   0  -2  15       13.98       15.01      3.12 o 
  -5  -1  15        0.27       -2.07      3.04 o 
  -4  -1  15       33.18       49.99      3.83 o 
  -3  -1  15        0.00       -2.17      2.92 o 
  -2  -1  15        5.40        5.83      2.81 o 
  -1  -1  15        9.10       13.91      3.16 o 
  -4   0  15       47.55       60.44      3.87 o 
  -3   0  15        2.63       -0.01      2.76 o 
  -2   0  15        8.34        5.24      2.85 o 
                                                 
